# Supplementary material for: Phase II trial of neoadjuvant sitravatinib plus nivolumab in patients undergoing nephrectomy for locally advanced clear cell renal cell carcinoma
Source: Nat Commun. 2023 May 10;14:2684. doi: 10.1038/s41467-023-38342-7 (PMC10172300; doi:10.1038/s41467-023-38342-7)
Supplement: Supplementary file 4 — Source Data file [file 41467_2023_38342_MOESM4_ESM.xlsx]

## Sheet: PD-L1 (Fig 4)
CORE ID	Tumour cells expressing PD-L1 (%)			PD-L1 change from baseline to time of surgery (%)	Change in sum of target lesions ( %)
	Baseline	Post-sitravatinib	Post-combination (surgery)
1	0	0	5	5	-31
2*	0	0	0	0	N/A
3	N/A	N/A	N/A	N/A	-14
4	0	0	0	0	-12
5	0	0	NE	N/A	-17
6	0	NE	2	2	-21
7**	0	N/A	N/A	N/A	N/A
8**	50	N/A	N/A	N/A	N/A
10	0	0	1	1	-33
12	0	N/A	0	0	-1
13	0	0	0	0	-11
14	N/A	0	0	N/A	-28
15	N/A	0	0	N/A	-4
18*	0	0	0	0	N/A
19	0	0	0	0	0
22	0	0	N/A	N/A	0
24	0	0	20	20	-28
26*	0	5	N/A	N/A	N/A
28	0	N/A	N/A	N/A	-12
29	40	NE	N/A	N/A	-10
30	0	0	N/A	N/A	-27
31	0	N/A	0	0	-24
N/A, not available; NE, not evaluable; *not in clinical activity evaluable population; **not in safety population nor clinical activity evaluable population; enrolled but excluded due to ineligible histology

## Sheet: Tissue Flow (Figs 5, S2-S4)
												TUMOR BIOPSY- T FUNCTION PANEL
	Post 1 = post-sitra
	Post 2 = post-combination (at surgery)
											% FREQUENCY OF PARENT
<100 EVENTS
														CD8 population									CD4 effector population
Time Point	Acc #	BD FILES	Surgery	Total Live cells	CD45	NK (CD56dim)	NK (CD56 bright)	Total CD3 T	CD4+	CD8+	CTLA-4+	ICOS+	Ki67+	LAG3+	OX40+	PD-1+	TIGIT+	Tim3+	CD4+ eff (CD25- Foxp3-)	Treg cell (FoxP3+ CD25high)	Tim3+	TIGIT+	PD-1+	OX40+	LAG3+	Ki67+	ICOS+	CTLA-4+	CD4/CD8
Post 2 T	1	2018-0296 Kidney_1214540-5 Tumor_002.fcs	Tumor	11.8	61	3.22	0.53	86.6	38.9	55.1	1.19	0.085	7.02	4.77	1.58	0.39	0	1.39	99.7	0.25	0.95	0.12	0	3.19	0.46	3.65	6.71	2.89	0.705989
Post 2 N	1	2018-0296 Kidney_1214540-2 Normal_001.fcs	Normal	18.1	4.38	6.95	0.51	64.2	23.9	70.1	1.37	0	2.43	0.65	2.99	1.54	0	0	99.8	0.24	0	0	0	7.62	0	2.62	1.9	0.24	0.340942
Post 1	1	88834.fcs		89.6	0.59
Baseline	1	86517.fcs		75.3	10.6	10.7	1.6	78.4	21.8	77.6	0	0.13	0.5	0.25	0.25	4.89	0	0	100	0	0	0	6.4	0	0	0.58	0	0	0.280928
Post 2 T	2	2018-0296 Kidney_1216206-2 TUMOR_002.fcs	Tumor	13	71.4	22.2	2.18	55.6	49.6	36.4	48.8	4.72	2.49	0.57	42.7	18.9	0	22.1	99.1	0.82	19.5	0.15	25.5	28.9	0.32	2.63	3.06	37.8	1.36264
Post 2 N	2	2018-0296 Kidney_1216206-1 NORMAL_001.fcs	Normal	8.41	5.58	35.6	2.09	36.4	41.7	50.9	24.8	1.29	8.06	0.32	17.1	6.77	0	4.84	99.6	0.39	4.74	0	6.32	10.3	0	4.74	0.79	13.4	0.819253
Post 1	2	92114.fcs		61.2	0.13
Baseline	2	90016.fcs		96.7	16.8	56.6	1.76	24.4	21.7	68.7	2.63	0	1.75	0.88	5.26	1.75	0	1.75											0.315866
Post 2 T	3	2018-0296 Kidney_1217732-4 Tumor_002.fcs	Tumor	14.9	0.17
Post 2 N	3	2018-0296 Kidney_1217732-3 NORMAL_001.fcs	Normal	18.3	2.74	10.1	0.82	66.8	38.7	50.6	1.51	0.6	54.7	2.72	1.21	2.42	0	2.11	99.6	0	0.9	0	0.9	1.5	0.3	10.5	0.3	0.9	0.764822
Post 1	3	92107.fcs		55.4	1.09	5.41	0.9	82.9
Baseline	3	88977.fcs		71.1	0.19
Post 2 T	4	2018-0296 Kidney_1217438-4 Tumor_001.fcs	Tumor	11.5	14.2	5.68	0.99	81.9	21.9	49.2	0.47	0	0.58	3.49	0.58	0	0	0.12	99.7	0.26	0	0.52	0	2.1	1.57	4.2	0	0	0.445122
Post 1	4	92089.fcs		64.1	54.6	4.78	2.96	83.9	48.2	29.4	13.7	0.22	5.72	5.38	22.5	51.6	0.5	17.4	98.7	1.22	9.46	2.06	31.6	10.1	1.82	4.8	8.94	8.94	1.63946
Baseline	4	89217.fcs		96.5	10.9	5.61	2.36	84.5	33.6	39.4	5.14	0.89	61.9	0.18	7.45	25.9	0	1.95	98.3	1.66	3.38	0	11.4	5.07	0	63.6	6.34	6.34	0.852792
Post 2 T	5	2018-0296 Kidney_1217587-2 Tumor_002.fcs	Tumor	79.9	91.8	0.75	0.14	90	11.5	83	0.45	0.094	0.28	1.74	0.28	0.28	0	0.024	99.3	0.51	0	0.51	0	2.89	4.42	2.38	6.63	3.06	0.138554
Post 2 N	5	2018-0296 Kidney_1217587-1 NORMAL_001.fcs	Normal	21.1	42.9	1.22	0.24	91	19.3	76.9	0.74	0.039	16.9	8.81	0.078	0.82	0	0	99.7	0.31	0.3	0	0	2.28	4.87	8.22	2.74	0.91	0.250975
Post 1	5	92100.fcs		53.9	11.2	3.33	0.27	93.1	11.7	81.8	10.2	2.8	2.28	2.28	12.4	87.6	0	51.3											0.143032
Baseline	5	88825.fcs		73.9	29.3	2.99	0.55	91	6.44	89.5	0.22	0.75	13.4	0.69	0.19	90.2	0.019	6.58	98.7	1.04	4.53	1.94	16.6	0	3.66	11.4	11.4	0.22	0.0719553
Post 2 T	6	2018-0296 Kidney_1224097-5 Tumor_002.fcs	Tumor	37.5	65.5	2.71	0.62	88.8	46	42.5	1.39	0.15	9.98	2.47	4.64	0.64	0.00316	0.67	99.3	0.64	0.62	1.03	0.021	29.9	0.67	5.53	4.46	16	1.08235
Post 2 N	6	2018-0296 Kidney_1224097-2 Normal_001.fcs	Normal	28.2	51.5	2.93	1.42	82.2	24.3	72.1	0.71	0.76	39.7	8.17	1.52	1.76	0.011	0.13	98.6	1.33	1.3	0.29	0.098	22.5	7.13	33.1	17.4	9.11	0.337032
Post 1	6	2018-0296 Kidney_1217099-3 Tumor_001.fcs		80.9	0.029
Baseline	6	2018-0296 Kidney_1215139-2 Mirati_001.fcs		62.1	2.15	15.2	0.31	66.5	45.3	43																			1.05349
Post 2 T	10	Mirati TFunc 1244927 05022019_Mirati TFunc 1244927 05022019 Tumor_002.fcs	Tumor	17.5	55.2	2.3	1.31	69.4	57.6	33	4.89	0.029	8.23	8.64	7.82	0.44	0	10.5	98.9	1.05	3.08	0.2	0.42	10	0.32	2.52	0.32	4.53	1.74545
Post 2 N	10	Mirati TFunc 1244927 05022019_Mirati TFunc 1244927 05022019 Normal_001.fcs	Normal	7.43	7.79	5.47	0.25	68.6	30.7	53.9	1.92	0	5.94	0.25	3.01	0.17	0	0.84	100	0	2.5	0	0.15	4.41	0.15	5.44	0.15	1.91	0.569573
Post 1	10	1235167-3 Kidney 032219_1235167-3 Kidney 032219_019.fcs		29.6	4.2	3.41	1.31	80.1	44.6	43.3	17.4	0	3.03	0	16.7	6.82	0.76	6.82	98.5	0.74	9.7	1.49	11.2	22.4	0	2.24	0	16.4	1.03002
Baseline	10	2018-0296 Kidney 1230062-2 Tumor BL_2018-0296 1230062-2 BL_019.fcs		76.3	3.89	11.7	0.7	75.5	25.9	62.3	3.55	0	3.09	0	2.75	4.81	0	0.57	100	0	1.93	0.83	6.34	2.75	0	3.03	0	2.48	0.41573
Post 2 T	12	1256904 surgery 0625019_Mirati TFunc 1256904-5 surgery 0625019 Tumor_002.fcs	Tumor	68.6	27.3	7.52	1.75	82.4	31.9	59.4	5.9	0.57	14	9.08	6.55	0.47	0.038	25.6	98.5	1.42	2.23	5.14	0.16	19.7	2.23	8.51	23.9	10	0.537037
Post 2 N	12	1256904 surgery 0625019_Mirati TFunc 125690-2 surgery 0625019 Normal_001.fcs	Normal	9.64	7.36	20.1	1.04	63.9	28.7	64.5	5.04	0	2.47	0.099	3.12	0.15	0.049	0.4	100	0	0.22	0.22	0	9.27	0.33	2.87	0.66	1.66	0.444961
Post 1	12	Mirati TFunc 1250652-3 tumor 052419_Mirati TFunc 1250652-3 tumor 052419_001.fcs		52.6	6.49	6.57	0	74.5	39.8	52.5	11.2	0.37	4.85	0	9.7	28.4	0	2.24	100	0	0.72	3.62	22.1	9.06	0	6.16	1.09	8.7	0.758095
Baseline	12	Mirati TFunc 1246006-3 050619_Mirati TFunc 1246006-3 050619 tumor_001.fcs		52.9	3.94	0.26	0.26	86.1	52.9	43.2	14.8	0.7	0.7	0	14.1	2.82	0	7.04	100	0	10.6	1.85	3.24	18.1	0	4.17	0.93	12.5	1.22454
Post 2 T	13	1263665-2 Surg 013 072919_1263665-2 Surg 013 072919_001.fcs	Tumor	82.3	64.6	3.22	0.5	72.2	27.3	51.5	1.06	0.014	3.81	2.93	0.9	0.018	0	0.073	99.9	0.043	0.14	0.28	0	8.21	0.91	5.99	1.5	3.49	0.530097
Baseline	13	Mirati TFunc 1252770 06052019_Mirati Tfunc 1252770 06052019 Tumor_001.fcs		55.4	32.6	26.5	1.18	60.1	25	57.1	17.8	0	12.9	0	17.8	49.6	0	10.3	100	0	13.7	0.65	19.6	31.4	0	13.1	0.65	30.7	0.437828
Post 1	13	Mirati TFunc 1256271 06-21-19_Mirati Tfunc 1256271 06212019 Tumor_001.fcs		48.2	7.58	3.92	0	71.1	57.2	32.4																			1.76543
Post 2 T	14	Mirati TFunc Surg Tumor ACC014 090319_1270182-3 BL 020 082719_001.fcs	Tumor	42.7	28.1	3.59	1.27	83.9	79.2	13.6	7.49	0	8.7	1.57	6.28	0.5	0	0.14	99.9	0.085	0.24	0.81	0.16	21.3	0.68	2.47	0.15	14.4	5.82353
Post 2 N	14	Mirati TFunc Surg Normal ACC014 090319_1270182-3 BL 020 082719_001.fcs	Normal	13.1	6.87	11.3	1.14	66.6	55.7	38	3.09	0	1.9	0.95	5.94	3.33	0	0	100	0	0	0	0.49	18.1	0.32	1.78	0	3.72	1.46579
Post 1	14	1263493-3 D15 014 072919_1263493-3 D15 014 072919_001.fcs		74.5	12	5.76	0.13	85.3	70.2	24.7	1.24	0	8.07	0	2.48	10.6	0	0.62	100	0	0.22	0.44	10	17.5	0	5.24	0	2.4	2.84211
Baseline	14	1259269-2 BL 014 070619_1259269-2 BL 014 070619_001.fcs		69.8	1.63	7.18	1.03	67.2	42.7	35.9																			1.18942
Baseline	15	1261406-2 BL 015 072219_1261406-2 BL 015 072219_001.fcs		81.6	2.6	26.3	0.57	40
Post 1	15	1265306-3 D15 015 080919_1265306-3 D15 015 080919_001.fcs		54.7	0.51
Post 2 N	15	1273280-3 Surg No ACC015 091219_1273280-3 Surg No ACC015 091219_001.fcs	Normal	26.4	52.8	14.3	1.8	65.9	24.2	56.1	0.88	0.2	37.1	4.52	2.1	1.03	0	0.24	99.4	0.22	0.53	0.93	1.35	15.2	21	47.7	11.5	26.9	0.431373
Post 2 T	15	1273280-4 Surg Tu ACC015 091219_1273280-4 Surg Tu ACC015 091219_001.fcs	Tumor	16.2	29.8	24.6	3.13	50.9	43.6	48	0.95	0.12	25	0.56	1.88	2.66	0.035	0.15	100	0	0.43	0.19	1.02	6.09	10.2	19.5	3.21	6.53	0.908333
Baseline	18	1261357-3 BL 018 072219_1261357-3 BL 018 072219_001.fcs		73.8	3.85
Post 1	18	1265769-3 D14 018 080919_1265769-3 D14 018 080919_001.fcs		17.8	0.11
Post 2 N	18	1273743-4 Surg Nor ACC018 091219_1273743-4 Surg Nor ACC018 091219_001.fcs	Normal	11.6	4.36	19.4	1.42	55.5	36	56.7	1.61	2.04	11.8	0.12	2.1	0.62	0.062	0.12	100	0	0.098	0.29	0.29	4.39	0.2	8.2	0.098	1.56	0.634921
Post 2 T	18	1273743-4 Surg Tu ACC018 091219_1273743-4 Surg Tu ACC018 091219_001.fcs	Tumor	19.6	76.6	4.3	0.62	89.7	54.3	41.4	2.87	1.83	4.17	0.045	2.14	0.54	0.018	0.25	100		0.27	0.32	0.13	9.18	0.1	2.08	0.25	2.62	1.31159
Baseline	19	1262025-3 BL 019 072219_1262025-3 BL 019 072219_001.fcs		54.1	6.26
Post 1	19	1266086-3 D14 019 080919_1266086-3 D14 019 080919_001.fcs		32.1	9.93	3.07	1.23	82.2	33.6	48.5																			0.692784
Post 2 N	19	1275717 Surg ACC019 091719_1275717 Surg ACC019 Normal 091719_002.fcs	Normal	30.8	20.5	2.79	0.4	73.9	50.1	43	0.44	0.51	1.92	0.071	1.98	0.11	0.057	0.17	100	0	0.049	0.012	0.049	9.91	0.12	2.87	0.012	0.29	1.16512
Post 2 T	19	1275717 Surg ACC019 091719_1275717 Surg ACC019 TUmor 091719_001.fcs	Tumor	21.7	14	2.7	0.21	74	47.9	44.2	0.02	0.082	4.4	0.51	0.041	0.02	0.02	0.1	100	0	0	0.32	0	15.3	0.55	4.69	0.076	0.59	1.08371
Baseline	22	Mirati TFunc BL 022 090319_1270182-3 BL 020 082719_001.fcs		58.9	67.7	11.6	3.53	78.7	39.4	52.4	9.61	0	1.69	0	16.9	2.05	0.06	0.18	67.9	0.32	0.12	0	0.24	20	0	2.84	0	9.1	0.751908
Post 1	22	TFunc 1276354-3 ACC022 D14 092019_TFunc 1276354-3 ACC022 D14 092019_001.fcs		74.3	11.7	4.63	2.87	74.5	65.9	24.7	0.64	0	0.64	0	0.64	1.91	0	0	84	1.43	0	0	0.29	1.44	0	0.29	0	0	2.66802
Post 2 N	22	1286500 Surg 103019_Normal_002.fcs	Normal	6.54	4.19	4.61	3.24	83.7	48	0									98	0	99.1	89.4	98.7	3.89	2.06	4.94	1.28	0
Post 2 T	22	1286500 Surg 103019_Tumor_001.fcs	Tumor	1.28	68.4	11.4	1.88	78.5	31.8	60.2	0	0	0	0	0	0	0	0.54	91.8	3.61	0	0	0	2.25	0	0.56	0.56	0	0.528239
Baseline	24	Mirati TFunc 1273537-2 091219_Mirati TFunc 1273537-2 091219_001.fcs		44.8	48.1	14.3	10.4	68.1	14.5	40.9	5.05	1.55	5.25	0.067	7.87	6.26	0.4	0	96.2	0.38	0	0.4	7.36	9.74	0	4.17	0	6.96	0.354523
Post 1	24	TFunc 1279360-3 ACC024 D14 100219_1277409-3 ACC026 BL 092719_001.fcs		47.8	25.5	4.4	8.61	77.8	33.4	38.2	1.59	0	4.44	0.95	14.3	14.3	0.95	0	80	4	0	0.92	44.5	26.1	2.75	17	0	5.96	0.874346
Post 2 N	24	1287840-2 Surg Nor ACC024 110619_1287840-2 Surg Nor ACC024 110619_001.fcs	Normal	95.8	0.18	11.2	8.45	47.1	29.9	58.9	0.47	0.22	1.44	1.44	3.81	0.11	0.54	0.5	92.1	0.35	0.077	0	0	4.26	0.46	0	0.077	1.24	0.50764
Post 2 T	24	1287840-5 Surg Tum ACC024 110619_1287840-5 Surg Nor ACC018 091219_002.fcs	Tumor	7.9															100	0.057	91.3	48.7	83	5.46	5.72	19	17.9	4.11
Baseline	28	1289022 110819_Tumor_001.fcs		39	1.81	12.3	3.79	68.7	33.9	0
Post 1	28	1293794- Tfun- 112719_Tumor_001.fcs		78.8	0.043
Post 2 T	28	1313241-3_Surg Tum ACC028_2-14-20_1313241-3_ Surg Tum ACC028_2-14-20_001.fcs	Tumor	45.8	61.9	0.2385	0.475	97.95	0.245	88.65	3.34	1.585	5.83	3.31	3.905	96.05	1.35	99.7											0.00276368
Baseline	29	1295513- Tfun- 120619_Tumor_001.fcs		40.4	0.00604
Post 1	29	1302935 010220 Acc29_Tumor_001.fcs		52.8	0.4
Post 2 N	29	1311776-2 Surg Nor ACC029 2-10-20_1311776-2 Surg Nor ACC029 2-10-20_001.fcs	Normal	5.16	5.59	52.6	6.99	14.9	41.1	0
Post 2 T	29	1311776-5 Surg Tum ACC029_2-10-20_1311776-5 Surg Tum ACC029_2-10-20_002.fcs	Tumor	44.1	0.078	12.6	14.6	26.2
Baseline	30	1301543- Tfun- 122019_Tumor_001.fcs		81.4	1.41
Post 1	30	1306303 011820 Acc30_Tumor_001.fcs		86.8	1.11	0.87	1.74	13
Post 2 N	30	Mirati T fun_Sur_1313267_021820_Normal_001.fcs	Normal	11.8	2.54	6.1	0.59	0.8
Post 2 T	30	Mirati T fun_Sur_1313267_021820_Tumor_002.fcs	Tumor	29.4	72.4	6.15	7.85	72.5	29.7	51.9	0.572254	19.5	0	15.5	19.2	18.3	2.45	0.63	5.68	79.2	4.35	0.7	1.16	1	14.8	2.55	2.55	0.31	11.3

## Sheet: mIF (Figs 6, S1-S2)
						Quality Control (H&E) by RBQL												MULTIPLEX IF (Panel 1) - PD-L1/PD-1 and TIL Panel																		MULTIPLEX IF (Panel 2) - T Cell Activation Panel										MULTIPLEX IF Panel 5 - Myeloid Panel
Sponsor Id / CORe Id	Sitra starting dose (mg)	Tissue ID	Time point	Diagnosis	Tissue/Organ site	Length (mm)	Width (mm)	Tumor Size (mm²)	%Tumor	%Malignant cell	% Non- Malignant Cell in Tumor Area	%Necrosis	%Fibrosis	% Non-Cellular Area INside Tumor	% Non-Cellular Area OUTside Tumor	Tissue Valid	mIF compartment	Malignant cells (n/mm2)	Malignant cells expressing PD-L1+ (Clone E1L3N) (n/mm2)	Percent of Malignant cells expressing PD-L1+ (Clone E1L3N) membrane expression	T lymphocytes (n/mm2)	Cytotoxic T cells (n/mm2)	T cells antigen-experienced (n/mm2)	Cytotoxic T cells antigen-experienced (n/mm2)	T cells PD-L1+ (n/mm2)	Cytotoxic T cells Pd-L1+(n/mm2)	T cells antigen-experienced PD-L1+(n/mm2)	Cytotoxic T cells antigen-experienced PD-L1+ (n/mm2)	Macrophages (n/mm2)	Macrophages PD-L1+ (n/mm2)	Percent of Macrophages expressing PD-L1+ (Clone E1L3N)	Total nucleated cells (n/mm2)	Total area of analysis	Comments Panel 1	Malignant cells (n/mm2)	T lymphocytes (n/mm2)	Cytotoxic T cells (n/mm2)	Cytotoxic T cells CD8+ activated (n/mm2)	Memory T cells (n/mm2)	Effector/memory cytotoxic T cells (n/mm2)	Regulatory T cells (n/mm2)	Memory / Regulatory T cells (n/mm2)	Total nucleated cells (n/mm2)	Total area of analysis	Comments Panel 2	Total Malignant cells (n/mm2)	Total Macrophages (n/mm2) (see aditional coment below*)	DC Macrophages (n/mm2)	Tumor-Associated Macrophage Type 2 (n/mm2)
1	120	1200484-1	Baseline	Renal Cell Carcinoma	Kidney, NOS	10	1	9	100	85	15	0	15	0		Y	Total	1667.84	4.36988	0.262009	769.827	255.638	0	0	32.7741	24.7626	0	0	868.877	2.18494	0.251467	7523.47	1.37304		2414.57	1150.8	312.474	29.0674	32.3705	23.1218	30.3886	1.98187	5582.92	1.51373		2453.66	697.549	78.3606	4.89753
1		1204795-1	TP-2	Renal Cell Carcinoma	Kidney, NOS	11	1	8.8	100	85	15	0	15	0		Y	Total	2356.51	0.702387	0.0298063	362.432	78.6673	0	0	16.8573	11.2382	0	0	813.364	12.643	1.5544	11732.7	1.42372		5635.28	289.344	65.7599	2.76884	69.9132	20.7663	37.3793	14.5364	8091.93	1.44465		5475.34	803.286	292.044	1.96884
1		1212090-3	TP-3	Renal Cell Carcinoma	Kidney, NOS	20	5	68	85	85	15	15	15	15		Y	Total	2711.01	1.78984	0.0660211	128.272	45.9392	0	0	16.1086	13.7221	0	0	374.077	0	0	3868.44	1.67613		2618.54	84.1225	12.5289	2.98307	1.19323	0	0	0	3852.33	1.67613		3458.71	248.762	93.9766	3.07113
1		1214540-4	TP-4	Renal Cell Carcinoma	Kidney, NOS	18	14	2.52	5	50	50	95	50	95			Total	1147.98	0	0	189.079	96.6175	0	0	0	0	0	0	383.353	0	0	3147.86	0.962559	Sample with abundant necrotic areas	1470.65	514.877	164.665	9.54581	6.56275	3.57968	18.495	0.596613	2765.9	1.67613	Sample with abundant necrotic areas	1364.62	252.6	140.333	12.5816
2	120	1205940-1	Baseline	Renal Cell Carcinoma	Kidney, NOS	6	1	4.8	100	80	20	0	20	0		Y	Total	2082.87	4.99688	0.239904	143.244	31.6469	0	0	5.8297	4.99688	0	0	345.618	1.66563	0.481928	6221.12	1.20075		4052.35	218.521	56.6536	4.04669	16.9961	9.71205	0	0	7301.03	1.23558		3760.1	281.588	83.3338	0.672047
2		1210132-1	TP-2	Renal Cell Carcinoma	Kidney, NOS	15	1	3.15	30	80	20	70	20	70		Y	Total	732.753	0	0	238.571	13.6326	0	0	0	0	0	0	823.069	0	0	6625.45	0.586828		2404.76	153.232	14.0051	0.823829	0	0	0	0	4481.63	1.21384		2352.01	370.632	44.0752	1.00171
2		1216206-6	TP-3	Renal Cell Carcinoma	Kidney, NOS	20	18	230.4	80	85	15	20	15	20		Y	Total	1686.63	1.19323	0.0707464	140.801	28.0408	0	0	10.739	9.54581	0	0	181.37	0	0	3934.66	1.67613	Sample with abundant necrotic areas	3469.57	184.423	30.2332	1.20933	4.23265	0	8.46531	1.81399	5477.66	1.65381	Sample with abundant necrotic areas	2876.86	240.388	75.5333	7.79312
4	120	1205310-1	Baseline	Renal Cell Carcinoma	Kidney, NOS	5	4	14	100	70	30	0	30	0		Y	Total	3085.87	48.1078	1.55897	532.672	210.559	25.7969	24.4025	29.9802	27.1914	6.97215	6.97215	683.27	2.09164	0.306122	5616.06	1.43428		2682.63	543.003	60.6399	5.51272	2.75636	0	31.009	0	5050.34	1.45119		2950.03	639.117	100.913	0
4		1209733-1	TP-2	Renal Cell Carcinoma	Kidney, NOS	10	1	6.3	90	75	25	10	25	10		Y	Total	1826.65	2.01543	0.110335	491.093	153.173	0	0	6.04629	6.04629	0	0	709.431	0.67181	0.094697	4899.51	1.48852		2042.99	438.651	14.8238	2.69524	1.34762	0	14.8238	0	4111.59	1.4841		2628.42	593.226	156.749	1.91158
4		1217438-3	TP-3	Renal Cell Carcinoma	Kidney, NOS	10	7	12.25	25	50	50	75	50	75		Y	Total	2351.46	2.52664	0.10745	458.164	183.603	26.1086	19.3709	31.1619	29.4775	4.21107	4.21107	547.439	3.36885	0.615385	5120.66	1.18735	Sample with abundant necrotic areas	1974.58	222.206	13.6044	1.29566	3.23915	0	9.06961	1.29566	3857.18	1.54362	Sample with abundant necrotic areas	1567.73	262.939	24.1285	4.33075
5	120	1204715-1	Baseline	Renal Cell Carcinoma	Kidney, NOS	13	1	9.1	100	60	40	0	40	0		Y	Total	4609.24	9.75156	0.211566	2224.66	1449.73	141.723	124.17	17.5528	16.9027	7.15114	7.15114	805.479	1.95031	0.242131	9343.94	1.53822		4322.56	2522.37	1400.88	4.61249	106.746	57.9855	27.6749	1.97678	9843.05	1.51762		5237.3	300.194	25.7678	1.28839
5		1209914-2	TP-2	Renal Cell Carcinoma	Kidney, NOS	10	1	1.8	90	10	90	10	90	10		Y	Total	3359.24	7.72062	0.229832	2891.37	1798.13	182.979	166.765	6.1765	6.1765	0.772062	0.772062	826.107	0.772062	0.0934579	9704.05	1.29523		4633.17	2926.74	1217.18	8.74772	10.6222	7.49804	20.6196	0.624837	9599.37	1.60042		2865.89	710.599	56.5177	0.635031
5		1217587-4	TP-3	Renal Cell Carcinoma	Kidney, NOS	10	10	6	30	10	90	70	90	70		Y	Total	0	0	0	4320.98	3916.52	45.7537	42.7035	71.3758	71.3758	7.93064	7.93064	2120.53	6.10049	0.287687	8557.77	1.63921	Sample without malignant cells only inflmmatory cells and necrosis	0	7485.07	4179.65	9.77163	662.516	589.555	81.4302	12.3774	10360.5	1.53506	Sample without malignant cells only inflmmatory cells and necrosis	0	1695.87	500.2	0
6	120	1215139-1	Baseline	Renal Cell Carcinoma	Kidney, NOS	7	1	5.6	50	45	10	0	55	0	0	Y	Total	1488.08	0	0	182.468	38.5336	0	0	0	0	0	0	762.739	0	0	8029.72	0.882347		1689.29	180.697	5.55991	0	0.926651	0	2.77995	0	5431.1	1.07915		3635.06	461.488	36.6107	9.6344
6		1217099-1	TP-2	Renal Cell Carcinoma	Kidney, NOS	3	1			0		0	1		99		Total																	Excluded, sample without malignant cells with abundant fibrosis without inflammatory cells											Excluded, sample without malignant cells with abundant fibrosis without inflammatory cells
6		1224097-4	TP-3	Renal Cell Carcinoma	Kidney, NOS	18	14	171.36	85	70	30	15	30	15		Y	Total	2594.07	2.38645	0.0919963	338.876	77.5597	0	0	23.2679	20.8815	0	0	951.002	3.57968	0.376412	5703.03	1.67613		4226.77	223.626	28.7006	4.18551	4.78344	2.39172	18.5358	0.59793	4954.45	1.67244		3487.92	966.479	515.456	64.4319
7		1218805-1	Baseline	Oncocytoma	Kidney, NOS	5	1	4.5	100	95	5	0	5	0		Y	Total	3497.36	0	0	6.24639	1.87392	0	0	0	0	0	0	112.435	0	0	5847.25	1.60092		4258.37	4.46214	0.74369	0	0	0	0	0	5881.1	1.34465		3970.08	46.0068	14.1087	0
8		1221315-1	Baseline	chromophobe RCC	Kidney, NOS	10	1	8	50	47.5	5	0	52	0	0	Y	Total	2924.39	292.25	9.99355	41.4807	10.0559	0	0	6.28495	3.77097	0	0	268.996	18.8549	7.00935	3780.4	1.5911		3122.61	61.5974	3.14272	0.628545	0	0	0	0	3912.06	1.59098		3146.78	150.714	10.0476	0
10	120	1230062-1	Baseline	Clear Cell Renal cell carcinoma	Kidney, NOS	10	1	8.55	95	95	5	5		5		Y	Total	3197.47	23.5897	0.73776	387.442	162.268	47.1793	38.6013	52.898	50.7535	17.1561	16.4413	685.53	2.14452	0.312826	10806.2	1.39892		8562.13	391.899	172.947	30.6703	7.66758	3.40781	6.81563	0	11268.8	1.17377		4988.68	458.478	43.6646	0.68226
10		1235267-1	TP-2	Clear Cell Renal cell carcinoma	Kidney, NOS	3	1	0.9	25	23.75	5	0		0		Y	Total	6009.36	4.93379	0.0821018	569.853	88.8082	54.2717	24.669	12.3345	9.86758	0	0	979.358	7.40069	0.755668	10060	0.405368	Small tissue, Different areas of analysis between panels, we recommend exclude from the final statistical analysis because the small quantity of material analyzed	5519.53	855.528	155.237	20.6982	10.3491	0	65.5445	0	8976.14	0.28988	Small tissue, Different areas of analysis between panels, we recommend exclude from the final statistical analysis because the small quantity of material analyzed	5571.22	701.405	50.5517	0
10		1244927-6	TP-3	Clear Cell Renal cell carcinoma	Kidney, NOS	8	5	16	100	40	60	0		0		Y	Total	1202.01	0.595056	0.049505	344.538	127.342	83.903	67.8364	24.3973	20.827	11.9011	11.3061	1058.61	54.7452	5.17144	9722.63	1.68051	Different areas of analysis between panels	640.695	721.866	153.668	8.67479	22.9262	9.29442	55.7665	4.33739	9177.93	1.61387	Different areas of analysis between panels	200.691	631.937	341.055	0
12	80	1246006-1	Baseline	Clear Cell Renal cell carcinoma	Kidney, NOS	10	1	0.7	70	15	85	30		30		Y	Total	1706.94	2.82139	0.165289	485.279	183.39	60.6599	38.0888	35.2674	35.2674	9.87487	9.87487	293.425	2.82139	0.961538	5810.65	0.70887	The tissue is almost only fibrosis, the chosen areas are the ones with few malignant cells left, we recommend exclude from the final statistical analysis because the small quantity of material analyzed	1819.68	563.983	167.536	16.5877	4.97632	0	14.929	0	6577.04	0.602855	The tissue is almost only fibrosis, the chosen areas are the ones with few malignant cells left, we recommend exclude from the final statistical analysis because the small quantity of material analyzed	3241.84	151.961	15.3496	0
12		1256904-4	TP-3	Clear Cell Renal cell carcinoma	Kidney, NOS	20	9	0.9	5	10	90	95		95		Y	Total	1496.53	4.89327	0.326975	730.729	350.685	178.605	118.254	14.6798	9.78655	8.15546	6.52437	314.801	14.6798	4.66321	3444.05	1.22617	Almost everything is necrosis, the chosen areas are the ones with malignant cells left	1448.18	891.423	382.479	19.2782	18.5071	10.0247	69.4015	3.08451	3413.01	1.2968	Almost everything is necrosis, the chosen areas are the ones with malignant cells left	2698.7	269.523	9.25401	0
13	80	1252770-1	Baseline	Clear Cell Renal cell carcinoma	Kidney, NOS	5	1	3	100	70	30	0		0		Y	Total	2073.83	0.737232	0.0355492	383.361	213.797	85.5189	75.1977	14.0074	14.0074	6.63509	6.63509	258.768	4.42339	1.7094	5347.14	1.35643		3149.57	435.399	177.411	2.12045	0	0	31.0999	0	5345.65	1.4148		3890.35	212.175	15.6639	0
13		1256271-1	TP-2	Clear Cell Renal cell carcinoma	Kidney, NOS				70	5	95	30		30		N	Total	999.562	1.79777	0.179856	221.126	70.1132	12.5844	8.98887	14.3822	14.3822	1.79777	1.79777	373.937	1.79777	0.480769	2583.4	0.556243	Small fragment of tissue, we recommend exclude from the final statistical analysis because the small quantity of material analyzed	2530.48	229.052	92.7115	5.45362	5.45362	5.45362	10.9072	0	3817.53	0.183365	Small fragment of tissue, we recommend exclude from the final statistical analysis because the small quantity of material analyzed	2654.56	191.356	0	0
13		1263665-1	TP-3	Clear Cell Renal cell carcinoma	Kidney, NOS	13	11	37.18	65	40	60	35		35		Y	Total	388.602	0	0	337.118	134.001	35.2634	31.0318	48.6634	44.4318	16.2211	16.2211	417.518	8.46321	2.02703	2452.21	1.4179	The material has a lot of vessels and hemorrage	569.256	263.273	120.481	1.27493	42.0727	15.9366	33.1482	10.1994	2172.48	1.56871	The material has a lot of vessels and hemorrage	1522.62	412.343	174.484	1.64608
14	80	1259269-1	Baseline	Clear Cell Renal cell carcinoma	Kidney, NOS	2	1	0.08	40	70	30	60		60		N	Total	547.512	0	0	22.4128	16.0091	0	0	12.8073	12.8073	0	0	284.963	16.0091	5.61798	2273.3	0.312322	Small fragment of tissue, we recommend exclude from the final statistical analysis because the small quantity of material analyzed	398.534	22.9043	9.16171	4.58086	0	0	0	0	2647.73	0.2183	Small fragment of tissue, we recommend exclude from the final statistical analysis because the small quantity of material analyzed	495.547	28.8668	0	0
14		1263493-1	TP-2	Clear Cell Renal cell carcinoma	Kidney, NOS	11	1	9.9	100	95	5	0		0		Y	Total	4422.81	0	0	242.764	31.8379	19.8987	1.98987	24.5417	22.5518	2.65315	1.98987	430.474	0	0	7162.85	1.50764		4403.02	288.086	49.717	5.44843	47.6738	4.08633	14.9832	4.08633	7445.28	1.46831	There are more hot spots (CD3+) in comparation with panel 1	5154.55	238.056	0.666825	0
14		1271942-4	TP-3	Clear Cell Renal cell carcinoma	Kidney, NOS	14	12	94.08	72	67.5	25	18		20		Y	Total	3942.53	5.35831	0.135911	475.104	78.5886	328.048	73.2303	49.4156	46.4387	47.0341	44.6526	354.839	0.595368	0.167785	7183.71	1.67963	Different areas of analysis between panels,	622.736	732.241	69.7945	4.81342	46.3291	3.61006	83.0314	6.61845	7421.09	1.66202	Different areas of analysis between panels,	5770.2	372.655	107.749	0
15	80	1265306-2	TP-2	Clear Cell Renal cell carcinoma	Kidney, NOS	6	1	0.9	50	20	80	50		50		Y	Total	1233.19	1.64535	0.133422	193.328	58.4098	12.3401	5.75871	23.0348	21.3895	4.11336	3.29069	218.008	0.822673	0.377358	2666.28	1.21555	Different areas orentation between panels	1459.81	280.379	36.771	0	5.51565	1.83855	9.19275	0	2915.94	1.08781	Different areas orentation between panels	1408.06	169.243	6.0137	0
15		1273280-2	TP-3	Clear Cell Renal cell carcinoma	Kidney, NOS	10	8	33.6	70	80	20	30		30		Y	Total	4253.32	3.93219	0.0924499	131.728	66.8473	60.2936	39.3219	51.7739	42.5987	34.079	29.4914	65.5365	0	0	6216.79	1.52587		2351.8	127.531	68.0165	5.88605	66.0545	46.4344	11.1181	17.0041	5885.39	1.52904		4158.03	27.9745	13.9873	0
18	80	1261357-2	Baseline	Clear Cell Renal cell carcinoma	Kidney, NOS	12	1	12	100	98	2	0		0		Y	Total	3753.67	1.90349	0.0507099	674.469	265.854	220.804	126.899	86.9259	83.7534	40.6077	38.0697	253.798	1.26899	0.5	6644.43	1.57606		4179.65	664.899	139.837	6.72294	2.01688	0.672294	9.41212	0.672294	6845.3	1.48744		4591.6	260.389	46.7839	0
18		1265769-1	TP-2	Clear Cell Renal cell carcinoma	Kidney, NOS	8	1	0.8	50	15	85	50		50		Y	Total	1012.37	0	0	501.333	130.454	106.735	49.5942	39.891	37.7347	16.172	16.172	99.1885	0	0	7101.68	0.927527		982.325	677.647	189.111	0	120.821	31.5184	26.2654	10.5061	5502.6	0.380729	Less tissue than panel 1 adequate for image analysis, we recommend exclude from the final statistical analysis because the small quantity of material analyzed	819.249	47.8319	4.0708	3.0531
18		1273743-7	TP-3	Clear Cell Renal cell carcinoma	Kidney, NOS	10	5	40	100	70	30	0		0		Y	Total	3890.48	0.596882	0.0153421	223.831	77.5947	116.989	56.1069	35.8129	34.6192	32.8285	31.6348	275.76	0.596882	0.21645	6714.33	1.67537		3292.68	314.645	97.6897	8.98985	47.3465	16.781	13.7844	4.19526	6944.36	1.66855		3612.01	248.076	101.974	0
19	80	1262025-1	Baseline	Clear Cell Renal cell carcinoma	Kidney, NOS	9	1	5.4	100	60	40	0		0		Y	Total	5353.19	1.41189	0.0263748	427.803	182.84	45.1806	19.0605	79.066	72.7125	9.1773	9.1773	1046.21	6.35352	0.607287	8068.26	1.41654		5948.43	452.376	181.513	9.84956	2.81416	1.40708	14.7743	0	7954.22	1.42138		3961.29	708.54	3.26516	0
19		1266086-2	TP-2	Clear Cell Renal cell carcinoma	Kidney, NOS	10	1	8	100	75	25	0		0		Y	Total	4431.49	5.82835	0.131521	682.564	254.504	418.346	195.573	144.413	132.109	124.338	115.272	405.394	1.29519	0.319489	6546.53	1.54418		4708.75	618.293	244.347	13.4998	61.4243	16.1998	18.8998	3.37496	7279.12	1.4815		3627.55	385.747	1.91596	0
19		1275717-1	TP-3	Clear Cell Renal cell carcinoma	Kidney, NOS	18	14	171.36	85	65	35	15		15		Y	Total	973.284	0.611359	0.0628141	588.739	242.098	33.0134	19.5635	78.254	74.5859	11.6158	11.6158	1068.66	5.50224	0.514874	5304.77	1.6357		1102.04	540.906	207.08	22.6121	5.35551	0.595056	69.0265	1.78517	5079.4	1.68051		1275.36	293.673	12.5094	0
22	80	1271783-1	Baseline	Clear Cell Renal cell carcinoma	Kidney, NOS	10	1	8.55	95	90	10	5		5		Y	Total	3540.15	14.4899	0.409302	273.332	75.7427	73.1082	53.3492	69.1564	63.2287	50.056	46.7629	223.276	0	0	6455.91	1.5183		4970.1	268.8	77.2799	9.40799	28.224	6.04799	22.176	4.03199	6440.44	1.4881		3319.9	127.362	3.26569	0
22		1276354-2	TP-2	Clear Cell Renal cell carcinoma	Kidney, NOS	5	1	4.5	100	85	15	0		0		Y	Total	3742.25	4.97144	0.132846	184.565	45.3644	20.5072	11.1857	37.2858	37.2858	9.94288	9.94288	314.443	4.35001	1.3834	5001.89	1.60919		4366.75	210.004	43.3342	2.66672	3.3334	0.66668	14.0003	0.66668	5212.77	1.49997		2726.03	109.066	11.1545	0
22		1286500-8	TP-3	Clear Cell Renal cell carcinoma	Kidney, NOS	11	9	0.099	1	20	80	99		99		N	Total																	All the material is necrotic											All the material is necrotic
24	80	1273537-1	Baseline	Clear Cell Renal cell carcinoma	Kidney, NOS	8	1	8	100	95	5	0		0		Y	Total	2699.9	2.72442	0.100908	334.422	144.394	66.0671	51.7639	74.9215	72.8782	32.693	32.693	275.166	3.40552	1.23762	4854.91	1.4682		3417.72	348.465	140.766	6.9003	81.4236	42.0918	4.14018	1.38006	5028.94	1.44921		2908.71	146.728	1.93914	0
24		1279360-2	TP-2	Clear Cell Renal cell carcinoma	Kidney, NOS	10	1	9	100	95	5	0		0		Y	Total	3351.89	5.21058	0.155452	1147.82	488.306	645.368	326.778	88.5799	84.1137	49.1283	46.8952	757.023	15.6317	2.0649	6320.44	1.34342		2406.62	1327.43	459.257	14.4811	12.4123	4.13745	31.7204	0.689575	5646.93	1.45017	There are hot spots (CD3+) in comparation with panel 1	2558.18	305.777	11.1311	0
24		1287840-4	TP-3	Clear Cell Renal cell carcinoma	Kidney, NOS	14	12	55.44	55	55	45	45		45		Y	Total	1619.66	6.567	0.405455	1112.21	315.216	185.667	67.461	72.237	65.073	26.865	23.88	1284.74	108.654	8.45725	5258.97	1.67504		3299.41	986.606	275.845	8.34087	16.6817	4.17044	53.0241	1.19155	5228.54	1.67848		1740.7	604.469	8.0103	0
26	80	1277409-1	Baseline	Clear Cell Renal cell carcinoma	Kidney, NOS	10	1	10	100	98	2	0		0		Y	Total	3601.63	4.35205	0.120835	466.291	145.483	111.91	59.6852	59.0635	52.2246	32.3295	30.4643	519.137	2.48689	0.479042	5260.38	1.60844		3969.19	457.268	103.474	1.85881	14.2509	1.85881	35.9371	2.47842	5266.02	1.61393		1881.49	215.145	6.85174	0
26		1281959-1	TP-2	Clear Cell Renal cell carcinoma	Kidney, NOS	14	1	12.6	100	90	10	0		0		Y	Total	4692.08	3.40746	0.0726216	461.37	148.565	89.2755	50.4304	26.5782	22.4892	6.81492	6.81492	718.974	18.4003	2.55924	6692.94	1.46737		4976.65	519.828	98.0554	0.671612	4.02967	1.34322	33.5806	1.34322	6838.35	1.48895		3635.07	336.866	25.6171	0
28	80	1289022-1	Baseline	Clear Cell Renal cell carcinoma	Kidney, NOS	7	1	1.4	100	15	85	0		0		Y	Total	1576.36	1.19512	0.075815	1355.26	510.315	84.8533	43.0242	82.463	81.2679	3.58535	3.58535	57.3656	0	0	7326.06	0.836739		1909.41	1155.21	428.497	6.10685	17.3027	9.16028	32.5699	1.01781	7365.88	0.982503		640.658	41.6224	0	0
29	80	1295513-1	Baseline	Clear Cell Renal cell carcinoma	Kidney, NOS	6	1	0.54	30	95	5	70		70		Y	Total	1383.66	353.73	25.5648	114.345	34.5504	10.6942	7.40366	4.93577	4.11314	2.46789	2.46789	64.9877	0	0	3983.17	1.21562		1291.49	88.7897	7.26461	0.807179	3.22872	0.807179	6.45743	0.807179	3614.55	1.23888	Different area of analysis compared with Panel 1	1508.38	44.4559	0.779928	0.779928
29		1302935-1	TP-2	Clear Cell Renal cell carcinoma	Kidney, NOS	2	1	0.3	50	70	30	50		50		Y	Total	4399.03	0	0	439.243	92.4721	36.3283	16.5129	0	0	0	0	89.1696	0	0	5786.11	0.302794	Small tissue analyzed, we recommend cautious during the statistical analysis	4313.84	424.383	87.5017	4.37509	0	0	35.0007	0	5210.73	0.228567	Small tissue analyzed, we recommend cautious during the statistical analysis	3185	62.2983	1.94682	1.94682
30	80	1301543-1	Baseline	Clear Cell Renal cell carcinoma	Kidney, NOS	6	1	6	100	90	10	0		0		Y	Total	3440.79	2.2014	0.0639795	356.627	126.948	22.014	17.6112	49.8985	37.4238	6.60421	6.60421	46.9633	0	0	7166.3	1.36277		3894.11	360.64	123.307	1.32588	21.877	14.5847	6.62941	0	7136.56	1.50843		4004.73	27.5463	1.50252	0.500841
30		1306303-1	TP-2	Clear Cell Renal cell carcinoma	Kidney, NOS	11	1	11	35	33.25	5	0		0	80	Y	Total	2303.13	1.25102	0.0543183	2426.98	718.087	237.694	158.88	162.633	128.855	62.5511	55.045	50.0409	0	0	10247.1	0.799346		1855.31	2815.62	694.629	5.937	106.866	56.4015	31.1692	8.9055	10897.4	0.673741	Small tissue analyzed, we recommend cautious during the statistical analysis	1265.86	26.4639	0	0
31	80	1313199-2	Baseline	Clear Cell Renal cell carcinoma	Kidney, NOS	10	1	7	100	70	30	0		0		Y	Total	2807.66	2.92389	0.10414	593.549	163.007	64.3255	49.7061	40.2035	36.5486	19.7362	17.5433	49.7061	0	0	6978.59	1.36804		2578.92	468.639	90.0688	0	49.2564	14.0732	21.8135	8.44395	6545.47	1.42114	Different area of analysis compared with Panel 1	1782.26	34.2324	0	0
31		1327114-5	TP-3	Clear Cell Renal cell carcinoma	Kidney, NOS	18	10	2.7	15	25	75	85		85		Y	Total	2376.91	1.19203	0.0501505	364.165	59.0055	36.9529	22.6486	41.125	30.3968	17.8804	15.4964	56.6214	0	0	5104.27	1.67781		2545.82	311.242	52.2743	1.20171	54.6777	10.8154	23.4333	8.41195	4643.4	1.6643		2211.65	25.7168	0	0
Baseline	Baseline
TP-2	Post sitra
TP-3	Post combination (at surgery)
[truncated: 17 more columns]

## Sheet: mIF NeoG (Fig S5-S6)
macrophages (cells/mm2)
ID#	1	4	5	24	18	19	22	26
Baseline	472	447	353	777	614	1199	433	820
Post- sitravatinib	913	771	502	873	N/A	843	723	788
Post- combination	746	139	N/A	1009	730	1327	N/A	N/A
M1:M2 ratio
ID#	1	4	5	24	18	19	22	26
Baseline	3.7	0.5	2.6	4.4	0.9	1.3	1.8	1.7
Post- sitravatinib	10	4	7.7	1.5	N/A	1.7	0.3	0.5
Post- combination	0.1	0.2	N/A	2.1	0.8	0.5	N/A	N/A
%PD-L1+ macrophage
ID#	1	4	5	24	18	19	22	26
Baseline	1	3	30	0	0	11	0	4
Post- sitravatinib	0	3	41	5	N/A	1	3	7
Post- combination	28	19	N/A	18	0	6	N/A	N/A
MDSCs (cells/mm2)
ID#	1	4	5	24	18	19	22	26
Baseline	2	20	6	2	51	879	18	81
Post- sitravatinib	5	16	0	30	N/A	168	31	89
Post- combination	88	3	N/A	66	46	654	N/A	N/A
G-MDSCs (cells/mm2)
ID#	1	4	5	24	18	19	22	26
Baseline	0	11	1	1	6	404	2	0
Post- sitravatinib	0	6	0	4	N/A	129	2	12
Post- combination	9	0	N/A	10	0	242	N/A	N/A
M-MDSCs (cells/mm2)
ID#	1	4	5	24	18	19	22	26
Baseline	2	9	4	1	25	446	11	16
Post- sitravatinib	5	7	0	23	N/A	19	9	39
Post- combination	41	3	N/A	54	42	362	N/A	N/A

## Sheet: PBMCs-T FUNCT PANEL (Fig S4)
											PBMCs- T FUNCTION PANEL
		POST1= D1
<100 EVENTS		POST2= D15 (Sitra)										% FREQUENCY OF PARENT
		POST3= D29 (Sitra+Nivo)
WITHOUT ACC# 2-7-9-16-20-31		POST4= D43 (Sitra+Nivo)							T reg population	CD4 population												CD8 population												NK population
BD Diva file	Acc #	Time Point	Live cells	CD45+	CD3+	CD4+	CD8+	CD4/CD8	Treg	CD4+ effector	Ki67+ high	Ki67+ low	Ki67+ moderate	Ki67+ tot	PD1+	OX40+	CTLA4+	TIGIT+	Tim3+	ICOS+	Lag3+	Ki67+ high	Ki67+ low	CD8+ Ki67+ moderate	Ki67+ tot	TIGIT+	Tim3+	PD1+	OX40+	CTLA4+	Lag3+	ICOS+	CD56bright	CD56dim	Nk cells tot
Mirati TFunc PBMC 20190520_Tube_001_001.fcs	1	Baseline	97	98.4	61.5	51	41.9	1.21718	0.019	95.8	0.046	99.8	0.16	0.206	1.03	4.99	3.58	0.62	2.93	0.12	0.069	0.096	99.3	0.63	0.726	21.7	3.04	1.21	4.91	3.64	0.088	0.14	0.49	4.7	5.19
Mirati TFunc PBMC 20190520_Tube_002_002.fcs	1	Post1	90.9	99.4	64.6	51.1	38.8	1.31701	0.022	95.1	0.076	99.6	0.32	0.396	1.28	3.92	2.85	0.57	2.21	0.00756	0.03	0.085	99.3	0.64	0.725	14.5	2.57	1.99	4.04	3.08	0.066	0.11	0.27	2.97	3.24
Mirati TFunc PBMC 20190520_Tube_003_003.fcs	1	Post2	96.3	98.2	67.6	50.4	42.6	1.1831	0	96.7	0.071	99.7	0.22	0.291	1.06	3.61	2.85	0.86	2.35	0.046	0.053	0.053	99.3	0.61	0.663	19.8	2.4	1.36	3.14	2.66	0.14	0.11	0.54	4.17	4.71
Mirati TFunc PBMC 20190520_Tube_004_004.fcs	1	Post3	97.1	97.1	63	50.9	42.2	1.20616	0.054	96.5	0.26	98.9	0.81	1.07	0.56	4.83	3.76	0.55	3	0.11	0.043	0.066	99.3	0.67	0.736	12.7	2.28	0.39	3.35	2.67	0.11	0.12	0.43	3.76	4.19
Mirati TFunc PBMC 20190520_Tube_005_005.fcs	1	Post4	96.5	96.8	66.8	48.1	45	1.06889	0.04	97.2	0.15	99.3	0.55	0.7	0.46	4.44	3.32	0.82	2.56	0.19	0.021	0.21	98.5	1.29	1.5	15.5	1.93	0.35	3.01	2.26	0.086	0.089	0.74	5.32	6.06
Mirati TFunc PBMC 20190520_Tube_008_008.fcs	3	Baseline	96.3	97.8	43.7	51.8	41.8	1.23923	0.014	95.6	0.11	99.3	0.61	0.72	1.13	3.45	2.71	0.41	2.08	0.024	0.027	0.1	99.3	0.66	0.76	3.32	1.49	0.84	2.22	1.78	0.067	0.039	0.21	5.78	5.99
Mirati TFunc PBMC 20190520_Tube_009_009.fcs	3	Post1	96.5	98.7	49.2	44.4	48.4	0.917355	0.015	96.1	0.12	99.4	0.48	0.6	1.72	4.77	3.44	0.71	2.78	0.044	0.052	0.087	99.4	0.48	0.567	6.97	2.19	1.17	3.18	2.59	0.11	0.08	0.35	6.9	7.25
Mirati TFunc PBMC 20190520_Tube_010_010.fcs	3	Post2	95.2	86.8	42.4	55	35.9	1.53203	0.013	97.3	0.0069	99.8	0.16	0.1669	1.92	5.97	3.72	0.89	3.2	0.024	0.021	0	99.9	0.1	0.1	4.47	2.77	1.46	4.31	3.41	0.093	0.021	0.36	4.52	4.88
Mirati TFunc PBMC 20190520_Tube_011_011.fcs	3	Post3	98.1	94.3	55.6	51.5	41.6	1.23798	0.026	96.7	0.15	99.3	0.57	0.72	0.34	4.19	2.98	0.61	2.23	0.043	0.048	0.019	99.6	0.41	0.429	3.38	1.74	0.27	2.56	2.07	0.08	0.099	0.23	5.06	5.29
Mirati TFunc PBMC 20190520_Tube_012_012.fcs	3	Post4	96.9	98	57.1	45.6	47.3	0.964059	0.078	94.7	0.26	98.9	0.83	1.09	0.37	4.28	3.12	0.97	2.23	0.044	0.058	0.22	99	0.85	1.07	5.25	1.34	0.23	2.22	1.77	0.053	0.21	0.33	8.05	8.38
Mirati TFunc PBMC 20190520_Tube_013_013.fcs	3	Post5	96.6	96.7	47.7	39.3	52.8	0.744318	0.052	96.1	0.13	98.9	0.96	1.09	0.42	4.84	3.54	1.04	2.41	0.039	0.069	0.067	99	0.94	1.007	3.67	1.53	0.25	2.4	1.9	0.099	0.025	0.15	7.92	8.07
Mirati TFunc PBMC 20190520_Tube_014_014.fcs	4	Baseline	96.8	96.6	55.4	69	26.8	2.57463	0.015	98.2	0.013	99.7	0.24	0.253	1.69	5.39	3.62	0.42	2.81	0.051	0.055	0.011	99.8	0.16	0.171	7.61	1.94	0.73	3.15	2.42	0.37	0.028	0.45	3.96	4.41
Mirati TFunc PBMC 20190520_Tube_015_015.fcs	4	Post1	97.3	97.9	59.8	64.1	30.7	2.08795	0.00718	98.3	0.022	99.7	0.31	0.332	1.87	8.25	5.63	0.77	4.77	0.051	0.083	0.00998	99.5	0.54	0.54998	11.8	2.93	1.33	4.35	3.57	0.2	0.13	0.51	5.57	6.08
Mirati TFunc PBMC 20190520_Tube_016_016.fcs	4	Post2	94.7	97	66.1	68.1	27.6	2.46739	0	98.8	0.00799	99.7	0.32	0.32799	1.73	6.87	4.52	0.65	3.54	0.027	0.045	0.0065	99.4	0.67	0.6765	10.9	2.15	1.39	3.79	2.91	0.065	0.019	0.55	4.92	5.47
Mirati TFunc PBMC 20190520_Tube_017_017.fcs	4	Post3	96.7	97	58.5	49.6	45.2	1.09735	0.00981	97.9	0.13	99.4	0.46	0.59	0.26	4.16	2.85	0.47	2.11	0.037	0.017	0.082	99.3	0.63	0.712	11.6	1.48	0.24	2.52	1.84	0.093	0.018	0.61	9.93	10.54
Mirati TFunc PBMC 20190520_Tube_018_018.fcs	4	Post4	96.3	98.8	67.7	58.1	36.8	1.5788	0.018	98.3	0.075	99.6	0.36	0.435	0.25	4.18	2.97	0.6	2.29	0.037	0.043	0.21	98.9	0.93	1.14	13.6	1.76	0.38	2.71	2.22	0.1	0.021	0.84	7.45	8.29
Mirati TFunc PBMC 20190520_Tube_019_019.fcs	4	Post5	96.6	97.9	59.4	51.3	42.9	1.1958	0.046	97.7	0.15	99.3	0.56	0.71	1.33	13	9.81	0.95	8.27	0.055	0.21	0.2	98.5	1.32	1.52	13.6	5.25	0.67	7.81	6.2	0.23	0.038	0.47	8.06	8.53
Mirati TFunc PBMC 20190520_Tube_020_020.fcs	5	Baseline	89.6	98.4	43.3	45.9	30.5	1.50492	0.018	96.1	0.064	99.6	0.32	0.384	1.35	7.56	5.09	0.8	4.16	0.018	0.05	0.16	98.9	0.91	1.07	6.94	2.27	0.55	3.3	2.71	0.033	0.00659	0.13	6.21	6.34
Mirati TFunc PBMC 20190520_Tube_021_021.fcs	5	Post1	98.4	97.6	48.6	63.4	23.2	2.73276	0.082	95.5	0.029	99.7	0.24	0.269	1.68	9.41	5.66	0.84	4.33	0.026	0.063	0.023	99.5	0.5	0.523	4.09	2.89	0.87	4.16	3.24	0.17	0.075	0.15	4.31	4.46
Mirati TFunc PBMC 20190520_Tube_022_022.fcs	5	Post2	90.8	88.2	49	62.2	19.5	3.18974	0	97.9	0	99.9	0.064	0.064	0.92	3.45	2.45	1.01	2.36	0.02	0.02	0	99.6	0.37	0.37	5.43	1.85	0.88	2.34	1.89	0.23	0.046	0.19	3.95	4.14
Mirati TFunc PBMC 20190520_Tube_023_023.fcs	5	Post3	91.7	91	55.5	62.2	21.6	2.87963	0.00943	97.8	0.019	99.8	0.23	0.249	0.41	4.79	3.46	0.63	3.04	0.051	0.051	0.027	99	0.99	1.017	5.14	2.13	0.26	3.01	2.27	0.22	0.00905	0.09	4.25	4.34
Mirati TFunc PBMC 20190520_Tube_024_024.fcs	5	Post4	98.6	98.8	56.1	52.3	31.1	1.68167	0.03	95.1	0.17	99.5	0.35	0.52	0.53	5.9	4.04	1.32	3.37	0.051	0.059	0.45	98.2	1.35	1.8	11.3	3.05	0.57	4.2	3.24	0.15	0.057	0.16	6.19	6.35
Mirati TFunc PBMC 20190520_Tube_025_025.fcs	5	Post5	97.1	97.5	51.9	51.1	32.9	1.55319	0.035	95	0.11	99.3	0.56	0.67	0.79	8.56	5.44	1.92	4.18	0.059	0.073	0.41	97.5	2.11	2.52	14.7	3.93	0.57	6.29	5	0.21	0.076	0.13	4.92	5.05
Mirati TFunc PBMC 20190520_Tube_026_026.fcs	6	Baseline	89.9	97	41.8	61.9	32.3	1.91641	0.00972	96.4	0.037	99.8	0.14	0.177	0.8	3.82	2.93	0.05	2.51	0.01	0.017	0.025	99.8	0.21	0.235	3.04	1.61	0.91	2.3	1.87	0.075	0.044	0.22	8.59	8.81
Mirati TFunc PBMC 20190520_Tube_027_027.fcs	6	Post1	97.8	93.3	40.4	54.5	38.3	1.42298	0.016	96.1	0.041	99.7	0.29	0.331	0.97	3.62	2.63	0.27	2.12	0.012	0.012	0.011	99.8	0.23	0.241	4.84	1.96	1.36	2.59	2.14	0.11	0.084	0.24	7.15	7.39
Mirati TFunc PBMC 20190520_Tube_028_028.fcs	6	Post2	97.7	91.8	26	49.9	41.4	1.20531	0.00337	98.8	0.014	99.7	0.33	0.344	1.47	5.41	4.02	0.96	3.13	0.068	0.014	0.00407	99.7	0.27	0.27407	5.55	2.2	2.22	3.19	2.54	0.061	0.028	0.18	6.27	6.45
Mirati TFunc PBMC 20190520_Tube_029_029.fcs	6	Post3	97	88.5	40.4	57	36.6	1.55738	0.045	98.9	0.00349	99.8	0.24	0.24349	0.37	4.28	3.13	0.72	2.31	0.13	0.024	0	99.8	0.23	0.23	4.38	1.89	0.3	2.63	2.15	0.17	0.054	0.24	6.46	6.7
Mirati TFunc PBMC 20190520_Tube_030_030.fcs	6	Post4	96.8	87.3	28.8	55.9	36.9	1.51491	0.18	97.2	0	99.8	0.23	0.23	0.24	3.87	2.94	0.9	1.93	0.12	0.07	0.00518	99.7	0.33	0.33518	5.55	1.53	0.31	2.07	1.77	0.4	0.088	0.3	5.11	5.41
MIRATI PBMCs Tfunct panel ACC#10_1-Screen_018.fcs	10	Baseline	95.5	98	62.4	49.3	39	1.2641	0.00551	99.1	0.17	99.4	0.47	0.64	0.57	2.14	2.32	0.31	0.076	0.041	0.022	0.25	99.1	0.69	0.94	1.03	0.38	1.77	2.68	2.9	0.014	0.00464	0.13	2.77	2.9
MIRATI PBMCs Tfunct panel ACC#10_2-D1_019.fcs	10	Post1	98.5	97.5	60.7	50.4	38.1	1.32283	0	98.9	0.13	99.4	0.5	0.63	0.73	2.46	2.6	0.53	0.26	0.013	0.00363	0.28	98.9	0.85	1.13	1.53	0.48	2.68	3.62	3.77	0.021	0.014	0.15	2.61	2.76
MIRATI PBMCs Tfunct panel ACC#10_3-D15_020.fcs	10	Post2	98.8	97.1	53.1	45.3	42.3	1.07092	0.00459	99	0.16	99.1	0.73	0.89	0.48	2.18	2.26	0.64	0.23	0.012	0.028	0.22	98.1	1.63	1.85	1.97	0.37	1.52	2.95	2.94	0.039	0.00491	0.15	2.81	2.96
MIRATI PBMCs Tfunct panel ACC#10_4-D28_021.fcs	10	Post3	97.7	96.1	60.2	49.8	37.6	1.32447	0.017	98.3	0.61	97.3	2.04	2.65	0.19	3.49	3.83	1.17	0.12	0.55	0.28	0.28	98.5	1.23	1.51	1.65	0.44	0.38	3.54	3.8	0.1	0.049	0.068	2.6	2.668
MIRATI PBMCs Tfunct panel ACC#10_5-D47_022.fcs	10	Post4	99.2	96.9	49.4	48.4	39.7	1.21914	0.016	97.2	0.39	97.8	1.83	2.22	0.082	1.51	1.87	0.77	0.024	0.15	0.034	0.41	98.6	0.95	1.36	0.57	0.27	0.19	2.05	2.24	0.026	0.054	0.067	5.86	5.927
MIRATI PBMCs Tfunct panel ACC#12_1-Screen_018.fcs	12	Baseline	93.5	95.2	70.1	50.7	44.4	1.14189	0.01	97.5	0.15	99.3	0.51	0.66	1.79	5.88	16.9	0.13	11.2	0.18	0.058	0.1	99.2	0.66	0.76	0.23	21.4	1.68	9.17	27.6	0.00292	0.66	0.041	5.73	5.771
MIRATI PBMCs Tfunct panel ACC#12_2-D1_019.fcs	12	Post1	96.3	93.6	64.8	42.1	47.6	0.884454	0.054	95.4	0.44	98.9	0.65	1.09	3.24	22.1	4.63	0.22	24.5	0.31	0.24	0.25	99	0.76	1.01	0.56	35.6	3.96	26.2	9.91	0.00593	1.83	0.093	9.71	9.803
MIRATI PBMCs Tfunct panel ACC#12_3-D15_020.fcs	12	Post2	97.2	95	61.4	44.6	51	0.87451	0.023	97.5	0.26	98.9	0.8	1.06	1.19	5.1	1.33	0.25	5.54	0.067	0.017	0.17	98.2	1.66	1.83	0.43	8.25	0.84	5.76	2.18	0.00571	0.36	0.061	10.1	10.161
MIRATI PBMCs Tfunct panel ACC#12_4-D29_021.fcs	12	Post3	97.2	97.8	68.5	45.7	49.3	0.926978	0.011	97	0.29	99	0.75	1.04	0.76	10.4	2.11	0.59	13	0.14	0.083	0.28	98.7	1	1.28	0.63	22.2	1.22	13.8	5	0.01	0.37	0.1	13.2	13.3
MIRATI PBMCs Tfunct panel ACC#12_5-D41_022.fcs	12	Post4	97.8	97.6	62.7	33	61.8	0.533981	0.029	97.9	0.25	98.8	0.97	1.22	0.54	10.2	2.01	0.48	13.2	0.063	0.063	0.18	98.3	1.39	1.57	0.58	23.7	0.84	14.7	5.74	0.012	0.11	0.08	17.9	17.98
MIRATI PBMCs Tfunct panel ACC#13_1-Screen_018.fcs	13	Baseline	97.7	97	43.4	40.7	43.6	0.933486	0	94.4	0.23	98.9	0.89	1.12	1.27	0.91	0.095	0.57	1.18	0.057	0.019	0.17	99.1	0.75	0.92	0.64	1.55	1.29	1.3	0.23	0.00559	0.00559	0.1	11.5	11.6
MIRATI PBMCs Tfunct panel ACC#13_2-D1_019.fcs	13	Post1	95.7	92.4	44.5	42.1	40.4	1.04208	0.00662	94	0.28	98.8	0.88	1.16	1.36	5.86	0.26	0.42	6.63	0.056	0.014	0.17	98.9	0.95	1.12	0.49	5.13	1.12	3.84	0.26	0.0069	0	0.072	8.93	9.002
MIRATI PBMCs Tfunct panel ACC#13_3-D22_020.fcs	13	Post2	95.6	97.3	49.6	44.6	37.8	1.17989	0.00541	94.8	0.24	98.9	0.82	1.06	1.36	6.72	0.87	0.4	7.83	0.023	0.011	0.27	98.5	1.26	1.53	0.45	4.99	0.91	3.41	0.24	0	0.026	0.067	12	12.067
MIRATI PBMCs Tfunct panel ACC#13_4-D36_021.fcs	13	Post3	98.1	97.1	42.4	39.4	45.6	0.864035	0	94.4	0.75	97.5	1.76	2.51	0.3	3.24	0.46	0.72	0.051	0.088	0.18	0.24	98.6	1.13	1.37	0.51	0.006	0.072	2.32	0.17	0.1	0.012	0.07	11.4	11.47
MIRATI PBMCs Tfunct panel ACC#13_5-D47_022.fcs	13	Post4	94.7	98.4	55.6	40.8	39.9	1.02256	0.056	88.9	1.58	95.6	2.83	4.41	0.21	7.43	0.35	0.69	0.44	0.14	0.075	1.22	95.6	3.15	4.37	0.68	0.4	0.16	4.58	0.23	0.047	0.00524	0.057	9.17	9.227
MIRATI PBMCs Tfunct panel ACC#14_1-Screen_018.fcs	14	Baseline	70.6	98.7	38.3	62.4	25.3	2.4664	0.025	96.9	0.16	99	0.85	1.01	1.58	8.23	1.17	1.07	0.42	0.031	0.013	0.46	98.3	1.06	1.52	5.25	1.39	5.97	14.9	3.41	0.052	0.042	0.16	7.91	8.07
MIRATI PBMCs Tfunct panel ACC#14_2-D1_019.fcs	14	Post1	96.7	98.6	31.5	64.3	22	2.92273	0.025	96.6	0.15	99.2	0.66	0.81	0.74	3.9	0.59	1.24	0.069	0.056	0.034	1.76	95.7	2.44	4.2	6.98	0.73	3.76	8.65	2.98	0.16	0.4	0.076	4.99	5.066
MIRATI PBMCs Tfunct panel ACC#14_3-D15_020.fcs	14	Post2	96.7	98.4	45.9	54	33.8	1.59763	0.039	97.8	0.4	98.6	0.99	1.39	0.21	4.77	0.75	3.76	0.28	0.19	0.23	1.36	96.4	2.17	3.53	19.5	0.69	1.63	8.03	2.11	0.098	0.16	0.25	18.4	18.65
MIRATI PBMCs Tfunct panel ACC#14_4-D33_021.fcs	14	Post3	95.6	97.6	57	57.8	28.8	2.00694	0.026	96.5	0.14	99	0.81	0.95	0.12	5.23	0.63	2.29	0.23	0.065	0.024	1.09	97.1	1.62	2.71	12.4	0.96	1.47	9.94	2.41	0.053	0.19	0.085	11	11.085
MIRATI PBMCs Tfunct panel ACC#15_2-D1_019.fcs	15	Post1	97.1	97.3	50	70.4	24.2	2.90909	0.012	97.6	0.29	98.9	0.83	1.12	0.36	5.95	1.64	0.43	0.18	0.038	0.00768	0.41	98.7	0.88	1.29	26.3	0.57	0.63	6.79	2.24	0	0.022	0.076	10.3	10.376
MIRATI PBMCs Tfunct panel ACC#15_3-D15_020.fcs	15	Post2	97.8	96.6	41.6	74.5	21.5	3.46512	0.00566	98.8	0.22	99.2	0.61	0.83	0.18	2.23	0.38	0.23	0.063	0.02	0.02	0.42	98.2	1.39	1.81	32.1	0.12	0.41	2.6	0.95	0.039	0	0.032	8.53	8.562
MIRATI PBMCs Tfunct panel ACC#15_4-D29_021.fcs	15	Post3	92.9	97.2	38.2	70.8	23.1	3.06494	0.014	96	1.42	97	1.59	3.01	0.33	5.11	1.06	0.82	0.16	0.3	0.15	2.47	94.9	2.59	5.06	39.6	0.088	0.7	4.81	1.08	0.14	0.044	0.028	10.4	10.428
MIRATI PBMCs Tfunct panel ACC#15_5-D45_022.fcs	15	Post4	88.5	92	51.1	78.2	16.6	4.71084	0.022	96.1	1.02	97.6	1.35	2.37	0.18	7.28	1.81	1.31	0.32	0.38	0.24	5.89	87.6	6.48	12.37	31.4	0.31	1.23	7.98	1.6	0.12	0.087	0.024	10.2	10.224
MIRATI PBMCs Tfunct panel ACC#15_1-Screen_018.fcs	15	Baseline	93.4	96.4	36.7	70.8	24.1	2.93776	0	98.3	0.011	99.4	0.57	0.581	0.24	2.35	0.62	0.085	0.032	0.014	0.00355	0.092	98.9	1.01	1.102	34	0.01	0.72	2.14	0.54	0.041	0.01	0.053	11.8	11.853
MIRATI PBMCs Tfunct panel ACC#18_1-D30_018.fcs	18	Post3	97.1	99.3	63.8	71.7	21.5	3.33488	0.073	96.3	0.19	99.1	0.72	0.91	0.087	2.02	0.97	5.05	0.3	0.032	0.11	1.28	97.3	1.41	2.69	20.6	2.68	0.44	4.54	1.45	0.13	0.17	0.27	12.1	12.37
MIRATI PBMCs Tfunct panel ACC#18_2-D43_019.fcs	18	Post4	95.7	99.1	41.2	66	21.9	3.0137	0.067	96.9	0.31	98.2	1.44	1.75	0.24	3.29	1.56	10.4	0.45	0.11	0.23	2.05	96.1	1.79	3.84	44.8	2.84	1.19	6.27	1.75	0.44	0.23	0.29	19.9	20.19
MIRATI PBMCs Tfunct panel ACC#18_3-D1_020.fcs	18	Post1	95.8	98.7	49.7	70.5	20.5	3.43902	0.00928	96.8	0.29	98.9	0.86	1.15	3.75	3.08	2.33	6.49	1.28	0.079	0.16	1.23	97.7	1.01	2.24	23.3	3.9	10.8	4.48	2.12	0.18	0.08	0.21	11.3	11.51
MIRATI PBMCs Tfunct panel ACC#18_4-D16_021.fcs	18	Post2	87.1	96.4	50.4	71.2	17.8	4	0.018	96.1	0.15	99.3	0.58	0.73	2.39	3.6	0.13	17.2	0.3	0.074	0.31	0.71	98.6	0.64	1.35	40.3	2.35	5.39	5.49	0.29	0.25	0.036	0.28	7.86	8.14
MIRATI PBMCs Tfunct panel ACC#18_5-Screen_022.fcs	18	Baseline	85.9	98.6	52.6	66.8	25.2	2.65079	0.00413	97.6	0.15	99.2	0.64	0.79	4.13	3.9	2.19	1.76	1.14	0.059	0.032	0.58	98	1.43	2.01	9.39	3.73	12.2	5.83	1.49	0.00549	0.093	0.18	8.92	9.1
MIRATI PBMCs Tfunct panel ACC#19_6-D15_023.fcs	19	Post2	78	94.4	62.7	51.1	36.1	1.41551	0.00899	97.1	0.22	91.7	8.04	8.26	0.046	4.8	2.88	18.2	1.86	0.065	0.61	1.77	90.7	7.51	9.28	34.2	2.14	0.41	5.01	1.64	1.06	0.038	0.21	4.11	4.32
MIRATI PBMCs Tfunct panel ACC#19_7-D34_024.fcs	19	Post3	95.5	98.6	70.3	56.4	35.2	1.60227	0.016	98.4	0.059	99.3	0.67	0.729	0.18	2.08	1.86	4.85	3.22	0.017	0.033	0.33	98.5	1.17	1.5	37	3.61	0.67	3.81	0.92	0.29	0.026	0.2	3.38	3.58
MIRATI PBMCs Tfunct panel ACC#19_8-D1_025.fcs	19	Post1	96.9	97.2	57	50.2	39.2	1.28061	0	96.8	0.13	99.3	0.59	0.72	3.86	4.41	2.3	2.16	1.82	0.00912	0.1	0.85	97.6	1.5	2.35	15.9	1.8	3.76	4.92	1.58	0.057	0.023	0.18	2.95	3.13
MIRATI PBMCs Tfunct panel ACC#19_9-Screen_026.fcs	19	Baseline	62.4	97.2	55.7	59.1	34.5	1.71304	0	99.4	0.00621	99.6	0.41	0.41621	2.12	0.92	0.4	0.68	1.1	0.04	0.031	0.00529	98.8	1.19	1.19529	3.64	0.94	3.88	0.8	0.22	0.38	0.011	0.11	1.55	1.66
MIRATI PBMCs Tfunct panel ACC#22_10-D15_027.fcs	22	Post2	91.2	98.2	70.8	50.5	36	1.40278	0.00894	96	0.18	98.8	1.06	1.24	0.056	2.28	0.93	6.26	1.05	0.13	0.07	1.75	96.7	1.47	3.22	16.8	2.43	1.33	5.71	2.03	0.28	0.038	0.28	4.67	4.95
MIRATI PBMCs Tfunct panel ACC#22_11-D49_028.fcs	22	Post4	98.3	98.7	70.9	64.3	27.7	2.3213	0.00621	96.5	0.089	99.2	0.69	0.779	0.031	1.09	0.69	3.2	0.42	0.064	0.032	0.6	98.7	0.73	1.33	7.58	0.78	0.48	2.52	0.98	0.036	0.022	0.13	2.89	3.02
MIRATI PBMCs Tfunct panel ACC#22_12-D29_029.fcs	22	Post3	83.2	97.3	67.9	62.7	27.2	2.30515	0.0031	96.9	0.045	99.2	0.78	0.825	1.76	3.54	2	10.9	1.46	0.013	0.042	0.37	98.4	1.18	1.55	32.1	2.47	5.26	6.36	2.44	0.093	0.036	0.18	3.88	4.06
MIRATI PBMCs Tfunct panel ACC#22_13-Screen_030.fcs	22	Baseline	15.6	87.5	30.6	50.4	34.2	1.47368	0	97.1	0.096	98	1.89	1.986	1.51	1.46	0.24	1.25	1.04	0	0	0.66	97.2	2.18	2.84	4.26	1.21	1.37	2.04	0.32	0.023	0	0.58	3.95	4.53
MIRATI PBMCs Tfunct panel ACC#22_14-D1_031.fcs	22	Post1	83.6	96.4	65.5	59.7	29.1	2.05155	0	95.8	0.14	99.4	0.47	0.61	2.74	2.46	4.67	4.46	2.2	0.026	0.066	0.57	98.5	0.88	1.45	8.71	4.47	2.24	5.33	11.9	0.27	0.051	0.25	3.73	3.98
MIRATI PBMCs Tfunct panel ACC#24_1-Screen_018.fcs	24	Baseline	72.4	99.4	39.7	51.8	38.9	1.33162	0.00405	95.1	0	99.2	0.77	0.77	0.8	3.86	0.97	1.4	0.32	0.034	0.00426	0.45	98.1	1.28	1.73	18.9	2.71	5.33	8.28	4.01	0.0054	0.64	0.24	18.5	18.74
MIRATI PBMCs Tfunct panel ACC#24_2-D1_019.fcs	24	Post1	94.1	97.1	41.6	62.2	29.8	2.08725	0.00303	95	0	99.6	0.44	0.44	0.88	4.05	0.62	1.3	0.83	0.038	0.00956	0.71	98	1.17	1.88	19.3	1.98	5.12	5.94	1.73	0.025	0.34	0.24	17.5	17.74
MIRATI PBMCs Tfunct panel ACC#24_3-D15_020.fcs	24	Post2	97.5	98.7	46.6	60.3	32.9	1.83283	0	95.2	0	99.8	0.23	0.23	0.88	3.4	0.79	3.96	0.43	0.025	0.025	0.4	98.7	0.74	1.14	22.4	1.63	6.61	5.83	2.5	0.019	0.25	0.21	16.3	16.51
MIRATI PBMCs Tfunct panel ACC#24_4-D29_021.fcs	24	Post3	31.9	97.2	74.8	47.1	35.6	1.32303	0	93.6	0	99.5	0.52	0.52	0.31	19.6	4.62	4.2	2.2	0	0	2.21	94.1	3.25	5.46	11.8	4.68	2.6	26.8	7.8	0.13	0.78	0.52	10.2	10.72
MIRATI PBMCs Tfunct panel ACC#24_5-D43_022.fcs	24	Post4	93.4	97.9	32	44.7	45.5	0.982418	0.00576	95.6	0	99.7	0.3	0.3	0.16	5.13	1.04	2.29	0.9	0.00602	0.03	0.84	97.5	1.41	2.25	31.7	2.63	2.3	7.45	3.05	0.096	0.53	0.44	25.3	25.74
MIRATI PBMCs Tfunct panel ACC#26_6-Screen_023.fcs	26	Baseline	21.9	97	63.5	72.9	9.8	7.43878	0	90.1	1.07	95.9	3	4.07	1.29	5.04	0.97	5.26	0.21	0.11	0	13.7	81.9	5.04	18.74	20.9	0.72	3.6	9.35	0.72	0	0.072	0.4	6.32	6.72
MIRATI PBMCs Tfunct panel ACC#26_7-D1_024.fcs	26	Post1	98.8	97.3	56.6	82.8	13	6.36923	0.013	97	0.12	98.9	0.99	1.11	0.92	3.44	0.66	0.92	0.37	0.11	0.035	1.03	97.9	0.98	2.01	9.38	0.72	4.75	4.29	1.36	0.057	0.11	0.21	10.4	10.61
MIRATI PBMCs Tfunct panel ACC#26_8-D15_025.fcs	26	Post2	34.4	97	76.1	69.2	15.6	4.4359	0	89	0.24	97.7	2.04	2.28	1.56	12.5	1.44	1.8	0.6	0	0	3.79	94.3	0.95	4.74	14.7	0	5.69	17.1	2.37	0	0	0.28	3.82	4.1
MIRATI PBMCs Tfunct panel ACC#27_5-Screen_022.fcs	28	Baseline	98.5	98.8	48.3	54.8	36.9	1.48509	0.014	96.6	0.23	98.4	1.37	1.6	1	3.61	0.34	0.66	0.41	0.27	0.022	4.55	92	2.98	7.53	6.57	1.78	5.32	6.84	1.61	0.69	0.17	0.21	12.4	12.61
MIRATI PBMCs Tfunct panel ACC#27_6-D1_023.fcs	28	Post1	98.1	99.1	47.1	55.7	35	1.59143	0.012	97.8	0.2	98.2	1.6	1.8	0.71	1.46	0.13	1.21	0.13	0.47	0.11	2.12	95.5	2.35	4.47	9.98	0.93	2.86	3.45	1	0.18	0.093	0.48	13.2	13.68
MIRATI PBMCs Tfunct panel ACC#27_7-D15_024.fcs	28	Post2	98.9	99.1	43.3	56.3	34.3	1.6414	0.00875	97.7	0.06	99.3	0.68	0.74	1.62	7.43	0.87	1.34	1.17	0.078	0.045	0.76	97.8	1.36	2.12	7.23	3.27	5.88	10.7	2.83	0.057	0.2	0.38	9.19	9.57
MIRATI PBMCs Tfunct panel ACC#27_8-D33_025.fcs	28	Post3	95.7	98.6	21.1	46.1	39.5	1.16709	0.026	98.2	0.28	97.6	2.11	2.39	0.08	6.27	0.37	0.46	0.98	0.25	0.11	5.79	89.6	4.33	10.12	5.15	5.37	2.2	12.5	1.47	0.37	0.17	0.14	5.33	5.47
MIRATI PBMCs Tfunct panel ACC#29_1-Screen_018.fcs	29	Baseline	97.6	99.1	47.6	71.6	17.7	4.0452	0.015	96.8	0.16	99.1	0.78	0.94	0.91	11.9	3.22	0.34	0.45	0.029	0.018	0.72	97.8	1.19	1.91	2.16	4.75	7.22	22.2	9.35	0.15	2.13	0.24	8.95	9.19
MIRATI PBMCs Tfunct panel ACC#29_2-D1_019.fcs	29	Post1	97.8	99.2	52	70.6	19.7	3.58376	0.023	95.7	0.18	99	0.78	0.96	0.75	14.7	3.16	0.48	0.25	0.029	0.021	0.59	98.4	0.82	1.41	2.72	1.43	3.79	19.7	4.52	0.081	0.88	0.26	7.95	8.21
MIRATI PBMCs Tfunct panel ACC#29_3-D17_020.fcs	29	Post2	99.1	99	50.4	72.3	19.5	3.70769	0.0096	96.5	0.12	99.4	0.49	0.61	0.7	7.38	2.62	0.4	0.12	0.014	0.00795	0.3	98.9	0.67	0.97	1.72	0.49	2.67	11.6	4.23	0.05	0.41	0.21	11.4	11.61
MIRATI PBMCs Tfunct panel ACC#29_4-D31_021.fcs	29	Post3	87.9	96.9	49	63.4	21.6	2.93519	0.032	96.4	0.36	98.7	0.97	1.33	0.49	16.4	3.73	0.62	0.61	0.066	0.033	0.95	97.6	1.35	2.3	6.88	2.81	3.32	24.7	5.11	0.046	0.46	0.46	19	19.46
MIRATI PBMCs Tfunct panel ACC#29_5-D43_022.fcs	29	Post4	98.3	98.8	54.5	0.73	16	0.045625	0	87.4	1.88	97.7	0.42	2.3	1.26	16.3	0	0.84	0.84	0.21	0	1.68	96.4	1.7	3.38	2.13	1.36	2.22	9.88	3.53	0.076	0.9	0.19	10.7	10.89
MIRATI PBMCs Tfunct panel ACC#30_6-Screen_023.fcs	30	Baseline	96.5	98.7	39.4	44.2	41.6	1.0625	0.00441	96.8	0.082	99.2	0.75	0.832	1.18	10.1	1.94	0.63	0.19	0.014	0.023	0.35	98.7	0.69	1.04	4.54	0.37	5.49	17.2	3.63	0.17	0.084	0.33	16.6	16.93
MIRATI PBMCs Tfunct panel ACC#30_7-D1_024.fcs	30	Post1	97.6	99	55.7	58.9	33	1.78485	0.016	96.8	0.062	99.4	0.5	0.562	1.08	8.85	2.21	0.87	0.086	0.00805	0.019	0.28	99.2	0.46	0.74	2.42	0.11	2.88	11.4	2.89	0.065	0.15	0.32	8.52	8.84
MIRATI PBMCs Tfunct panel ACC#30_8-D15_025.fcs	30	Post2	97.7	99.2	43.5	63.9	29.3	2.18089	0.00461	97.5	0.04	99.5	0.48	0.52	0.72	1.82	0.47	0.77	0.092	0.014	0.021	0.58	98.6	0.74	1.32	6.01	0.065	1.65	3.48	0.99	0.07	0.065	0.67	13.7	14.37
MIRATI PBMCs Tfunct panel ACC#30_9-D29_026.fcs	30	Post3	43.6	82.8	79.5	59	30	1.96667	0	96.2	0	99.6	0.42	0.42	0	4.09	1.14	0.84	0.06	0	0.06	0.91	98.2	0.8	1.71	2.05	0.23	0.34	6.26	1.02	0.23	0.23	0.081	2.44	2.521
MIRATI PBMCs Tfunct panel ACC#30_10-D41_027.fcs	30	Post4	93.8	97.5	26	37.3	45.3	0.8234	0.027	97.5	0.065	99	0.88	0.945	0.15	9.4	10.8	0.6	0.083	0.018	0.037	1.78	95.9	2.17	3.95	3.85	0.18	2	15.8	17.3	0.21	0.15	0.16	15	15.16

## Sheet: PK (Fig 3)
Table 14.3.4.8 Summary of Sitravatinib Plasma Concentration by Time Point and Actual Sitravatinib Dose Received
(Pharmacokinetic Population)
Visit		Sitravatinib	Sitravatinib
Time Point	Statistic	Actual Dose	Actual Dose
		120mg	80mg
		(N=7)	(N=13)
Day 1
Pre-Dose (ng/mL)a	n	7	13
	Mean (std)	0.0 (0.00)	0.6 (2.27)
	Median	0	0
	Min, Max	0.0, 0.0	0.0, 8.2
	GeoMean		8.2
	CV%		360.6
30 mins Post-Dose (ng/mL)b	n	7	13
	Mean (std)	2.9 (2.12)	1.0 (1.17)
	Median	1.9	0.6
	Min, Max	1.3, 6.8	0.1, 3.9
	GeoMean	2.4	0.6
	CV%	73.7	114.4
CV% = coefficient of variation; std = standard deviation.
a. Day 1 Pre-Dose Pharmacokinetic assessments are collected within 30 mins prior to study treatment
b. Day 1 30 min Post-Dose Pharmacokinetic assessments are collected between 20 and 40 mins after study treatment
c. Day 1 4 hours Post-Dose Pharmacokinetic assessments are collected between 2 and 6 hours after study treatment
Note: Concentrations that are below the limit of quantitation (BLQ) will be treated as zero and concentrations above the limit of quantitation (ALQ) will be assigned the value of ALQ for the computation of descriptive statistics.
Three subjects are included in the Pharmacokinetic population that are not included in the Clinical Evaluable population. One subject (028) with starting Sitra dose 80 mg had the Pre-Dose and Post Dose Sample switched and stored
in the incorrect sample tube at the study site; Source documentation is not available and the concentrations are reported in the timepoint provided.
Data Extract Date: 02JUL2020
Source: Listing 16.2.8.8, Dataset: ADPC, Program: t_pksit.sas, Output: t_14_03_04_08_pksit.rtf, Generated on: 19NOV2020T09:36
Page 1 of 2
Table 14.3.4.8 Summary of Sitravatinib Plasma Concentration by Time Point and Actual Sitravatinib Dose Received
(Pharmacokinetic Population)
Visit		Sitravatinib	Sitravatinib
Time Point	Statistic	Actual Dose	Actual Dose
		120mg	80mg
		(N=7)	(N=13)
Day 1
4 hours Post-Dose (ng/mL)c	n	7	13
	Mean (std)	17.0 (10.38)	13.7 (10.60)
	Median	21.1	10.9
	Min, Max	4.2, 33.5	0.0, 37.9
	GeoMean	13.8	11.6
	CV%	61	77.2
CV% = coefficient of variation; std = standard deviation.
a. Day 1 Pre-Dose Pharmacokinetic assessments are collected within 30 mins prior to study treatment
b. Day 1 30 min Post-Dose Pharmacokinetic assessments are collected between 20 and 40 mins after study treatment
c. Day 1 4 hours Post-Dose Pharmacokinetic assessments are collected between 2 and 6 hours after study treatment
Note: Concentrations that are below the limit of quantitation (BLQ) will be treated as zero and concentrations above the limit of quantitation (ALQ) will be assigned the value of ALQ for the computation of descriptive statistics.
Three subjects are included in the Pharmacokinetic population that are not included in the Clinical Evaluable population. One subject (028) with starting Sitra dose 80 mg had the Pre-Dose and Post Dose Sample switched and stored
in the incorrect sample tube at the study site; Source documentation is not available and the concentrations are reported in the timepoint provided.
Data Extract Date: 02JUL2020
Source: Listing 16.2.8.8, Dataset: ADPC, Program: t_pksit.sas, Output: t_14_03_04_08_pksit.rtf, Generated on: 19NOV2020T09:36
Page 2 of 2
Table 14.3.4.9 Summary of Sitravatinib + Nivolumab Plasma Concentration by Actual Sitravatinib Dose Received
(Pharmacokinetic Population)
Visit		Sitravatinib + Nivolumab	Sitravatinib + Nivolumab	Sitravatinib + Nivolumab
Time Point	Statistic	Sitra Actual Dose	Sitra Actual Dose	Sitra Actual Dose
		120mg	80mg	60mg
		(N=5)	(N=12)	(N=2)
Day 15
Pre-Dose (ng/mL)a	n	3	10	0
	Mean (std)	87.7 (9.62)	63.3 (42.36)
	Median	85.1	59.3
	Min, Max	79.7, 98.4	11.4, 162.0
	GeoMean	87.4	49.9
	CV%	11	66.9
CV% = coefficient of variation; std = standard deviation.
a. Day 15 Pre-Dose Pharmacokinetic assessments are collected within 2 days of the target day and 2 hours prior to study treatment
b. Day 43 Pre-Dose Pharmacokinetic assessments are collected within 2 days of the target day and 2 hours prior to study treatment. Preop Rebaseline is collected within 3 days prior to Surgery.
Note: Concentrations that are below the limit of quantitation (BLQ) will be treated as zero and concentrations above the limit of quantitation (ALQ) will be assigned the value of ALQ for the computation of descriptive statistics.
Note: Subjects may be assessed for Pharmacokinetic at Day 43 or at Preop Rebaseline based on their individual schedule. Exclusion of timepoints is due to dose interruption of significant duration immediately preceding the Pharmacokinetic
assessment or missing data (NA). Pharmacokinetic assessments performed at unscheduled visits are shown in Listing only.
Data Extract Date: 02JUL2020
Source: Listing 16.2.8.8, Dataset: ADPC, Program: t_pksitniv.sas, Output: t_14_03_04_09_pksitniv.rtf, Generated on: 19NOV2020T09:36
Page 1 of 2
Table 14.3.4.9 Summary of Sitravatinib + Nivolumab Plasma Concentration by Actual Sitravatinib Dose Received
(Pharmacokinetic Population)
Visit		Sitravatinib + Nivolumab	Sitravatinib + Nivolumab	Sitravatinib + Nivolumab
Time Point	Statistic	Sitra Actual Dose	Sitra Actual Dose	Sitra Actual Dose
		120mg	80mg	60mg
		(N=5)	(N=12)	(N=2)
Day 43 or Preoperative Visit
Pre-Dose (ng/mL)b	n	5	5	1
	Mean (std)	75.0 (23.74)	53.7 (32.88)	66.5
	Median	77.3	67	66.5
	Min, Max	43.9, 102.0	13.8, 90.0	66.5, 66.5
	GeoMean	71.7	43.1	66.5
	CV%	31.7	61.2
CV% = coefficient of variation; std = standard deviation.
a. Day 15 Pre-Dose Pharmacokinetic assessments are collected within 2 days of the target day and 2 hours prior to study treatment
b. Day 43 Pre-Dose Pharmacokinetic assessments are collected within 2 days of the target day and 2 hours prior to study treatment. Preop Rebaseline is collected within 3 days prior to Surgery.
Note: Concentrations that are below the limit of quantitation (BLQ) will be treated as zero and concentrations above the limit of quantitation (ALQ) will be assigned the value of ALQ for the computation of descriptive statistics.
Note: Subjects may be assessed for Pharmacokinetic at Day 43 or at Preop Rebaseline based on their individual schedule. Exclusion of timepoints is due to dose interruption of significant duration immediately preceding the Pharmacokinetic
assessment or missing data (NA). Pharmacokinetic assessments performed at unscheduled visits are shown in Listing only.
Data Extract Date: 02JUL2020
Source: Listing 16.2.8.8, Dataset: ADPC, Program: t_pksitniv.sas, Output: t_14_03_04_09_pksitniv.rtf, Generated on: 19NOV2020T09:36
Page 2 of 2
Listing 16.2.8.8 Pharmacokinetic Samples
(Pharmacokinetic Population)
Patient ID/Sitra Starting Dose	Visit	Plasma	Actual	Dosing	Planned Time	Collection Date	Plasma Sample	Comments
		Concen-	Sitra	Drug Date	Point	(Day) Time	Status/ Reason
		tration	Dose	(Day) Time
		(ng/mL)	(mg)
001/120 mg	Day 1	< 0.0500	NA	2018-10-17	Pre-Dose	2018-10-17
				(1) 16:00		(1) 15:50
	Day 1	1.75	120	2018-10-17	30 mins Post-Dose	2018-10-17
				(1) 16:00		(1) 16:43
	Day 1	9.97	120	2018-10-17	4 hours Post-Dose	2018-10-17
				(1) 16:00		(1) 18:01
	Day 15	98.4	120	2018-10-30	Pre-Dose	2018-10-31
				(14) 15:00		(15) 13:36
	Pre Operative Rebaseline	59.3	120	2018-11-27	Pre-Dose	2018-11-28
				(42) 15:00		(43) 07:16
002/120 mg	Day 1	< 0.0500	NA	2018-11-09	Pre-Dose	2018-11-09
				(1) 12:22		(1) 12:19
	Day 1	4.83	120	2018-11-09	30 mins Post-Dose	2018-11-09
				(1) 12:22		(1) 13:00
	Day 1	21.1	120	2018-11-09	4 hours Post-Dose	2018-11-09
				(1) 12:22		(1) 14:28
003/120 mg	Day 1	< 0.0500	NA	2018-11-08	Pre-Dose	2018-11-08
				(1) 12:08		(1) 12:05
	Day 1	1.26	120	2018-11-08	30 mins Post-Dose	2018-11-08
				(1) 12:08		(1) 12:48
	Day 1	4.24	120	2018-11-08	4 hours Post-Dose	2018-11-08
				(1) 12:08		(1) 14:19
	Day 15	79.7	120	2018-11-19	Pre-Dose	2018-11-20
				(12) 10:00		(13) 16:05
	Day 43	77.3	120	2018-12-19	Pre-Dose	2018-12-20
				(42) 16:15		(43) 11:00
003/120 mg	Pre Operative Rebaseline				Pre-Dose		NOT DONE/
							Reason test not performed is not captured on CRF
004/120 mg	Day 1	< 0.0500	NA	2018-11-05	Pre-Dose	2018-11-05
				(1) 11:48		(1) 11:45
	Day 1	2.15	120	2018-11-05	30 mins Post-Dose	2018-11-05
				(1) 11:48		(1) 12:33
	Day 1	33.5	120	2018-11-05	4 hours Post-Dose	2018-11-05
				(1) 11:48		(1) 14:10
	Day 15	12.6	*		Pre-Dose	2018-11-27
						(23) 13:04
	Day 43	102	120	2018-12-26	Pre-Dose	2018-12-27
				(52) 12:00		(53) 12:30
	Unscheduled	139	NA
005/120 mg	Day 1	< 0.0500	NA	2018-11-07	Pre-Dose	2018-11-07
				(1) 13:34		(1) 13:31
	Day 1	6.82	120	2018-11-07	30 mins Post-Dose	2018-11-07
				(1) 13:34		(1) 14:10
	Day 1	21.8	120	2018-11-07	4 hours Post-Dose	2018-11-07
				(1) 13:34		(1) 15:45
	Day 15	67.8	80	2018-11-20	Pre-Dose	2018-11-21
				(14) 14:10		(15) 11:56
	Day 43	66.5	60	2018-12-18	Pre-Dose	2018-12-19
				(42) 07:35		(43) 11:09
006/120 mg	Day 1	< 0.0500	NA	2018-12-21	Pre-Dose	2018-12-21
				(1) 13:06		(1) 13:01
	Day 1	1.43	120	2018-12-21	30 mins Post-Dose	2018-12-21
				(1) 13:06		(1) 13:48
	Day 1	6.93	120	2018-12-21	4 hours Post-Dose	2018-12-21
				(1) 13:06		(1) 15:07
	Day 15	85.1	120	2019-01-03	Pre-Dose	2019-01-04
				(14) 09:30		(15) 15:32
	Pre Operative Rebaseline	92.5	120	2019-01-29	Pre-Dose	2019-01-30
				(40) 16:50		(41) 13:14
010/120 mg	Day 1	< 0.0500	NA	2019-03-08	Pre-Dose	2019-03-08
				(1) 13:24		(1) 13:22
	Day 1	1.86	120	2019-03-08	30 mins Post-Dose	2019-03-08
				(1) 13:24		(1) 14:04
	Day 1	21.6	120	2019-03-08	4 hours Post-Dose	2019-03-08
				(1) 13:24		(1) 15:30
	Day 15	60	*	2019-03-21	Pre-Dose	2019-03-22
				-14		(15) 13:33
	Day 43				Pre-Dose		NOT DONE/
							Reason test not performed is not captured on CRF
010/120 mg	Pre Operative Rebaseline	43.9	120	2019-04-23	Pre-Dose	2019-04-24
				(47) 13:00		(48) 09:45
012/80 mg	Day 1	< 0.0500	NA	2019-05-10	Pre-Dose	2019-05-10
				(1) 12:07		(1) 12:02
	Day 1	0.524	80	2019-05-10	30 mins Post-Dose	2019-05-10
				(1) 12:07		(1) 12:43
	Day 1	8.81	80	2019-05-10	4 hours Post-Dose	2019-05-10
				(1) 12:07		(1) 14:17
	Day 15	80.8	80	2019-05-23	Pre-Dose	2019-05-24
				(14) 22:00		(15) 11:25
	Pre Operative Rebaseline	73.3	80	2019-06-18	Pre-Dose	2019-06-19
				(40) 23:30		(41) 13:45
013/80 mg	Day 1	< 0.0500	NA	2019-06-07	Pre-Dose	2019-06-07
				(1) 13:10		(1) 13:08
	Day 1	0.84	80	2019-06-07	30 mins Post-Dose	2019-06-07
				(1) 13:10		(1) 13:49
	Day 1	5.13	80	2019-06-07	4 hours Post-Dose	2019-06-07
				(1) 13:10		(1) 15:21
	Day 14 Unscheduled 01	28	80 **			2019-06-21
						(15) 13:50
	Day 15	2.84	*		Pre-Dose	2019-06-28
						(22) 12:00
	Pre Operative Rebaseline	24.5	80	2019-07-23	Pre-Dose	2019-07-23
				(47) 06:15		(47) 11:15
014/80 mg	Day 1	< 0.0500	NA	2019-07-12	Pre-Dose	2019-07-12
				(1) 14:15		(1) 14:13
	Day 1	0.27	80	2019-07-12	30 mins Post-Dose	2019-07-12
				(1) 14:15		(1) 14:47
	Day 1	7.98	80	2019-07-12	4 hours Post-Dose	2019-07-12
				(1) 14:15		(1) 16:18
	Day 15	58.8	80	2019-07-25	Pre-Dose	2019-07-26
				(14) 07:00		(15) 14:40
	Pre Operative Rebaseline	42.3	80	2019-08-26	Pre-Dose	2019-08-27
				(46) 07:00		(47) 11:59
015/80 mg	Day 1	< 0.0500	NA	2019-07-22	Pre-Dose	2019-07-22
				(1) 14:25		(1) 14:18
	Day 1	0.628	80	2019-07-22	30 mins Post-Dose	2019-07-22
				(1) 14:25		(1) 15:02
	Day 1	10.9	80	2019-07-22	4 hours Post-Dose	2019-07-22
				(1) 14:25		(1) 16:33
	Day 15	49.4	80	2019-08-04	Pre-Dose	2019-08-05
				(14) 08:00		(15) 17:50
	Pre Operative Rebaseline	67	80	2019-09-03	Pre-Dose	2019-09-04
				(44) 07:00		(45) 14:00
018/80 mg	Day 1	< 0.0500	NA	2019-07-24	Pre-Dose	2019-07-24
				(1) 11:15		(1) 11:10
	Day 1	0.145	80	2019-07-24	30 mins Post-Dose	2019-07-24
				(1) 11:15		(1) 11:48
	Day 1	37.9	80	2019-07-24	4 hours Post-Dose	2019-07-24
				(1) 11:15		(1) 13:20
	Day 15	84.2	80	2019-08-07	Pre-Dose	2019-08-08
				(15) 18:30		(16) 13:09
	Pre Operative Rebaseline	90	80	2019-09-03	Pre-Dose	2019-09-04
				(42) 21:45		(43) 10:35
019/80 mg	Day 1	< 0.0500	NA	2019-07-26	Pre-Dose	2019-07-26
				(1) 13:27		(1) 13:22
	Day 1	0.644	80	2019-07-26	30 mins Post-Dose	2019-07-26
				(1) 13:27		(1) 14:02
	Day 1	1.83	80	2019-07-26	4 hours Post-Dose	2019-07-26
				(1) 13:27		(1) 15:33
	Day 15	14.8	80	2019-08-08	Pre-Dose	2019-08-09
				(14) 05:15		(15) 11:18
	Pre Operative Rebaseline	13.8	80	2019-09-10	Pre-Dose	2019-09-11
				(47) 05:10		(48) 08:54
022/80 mg	Day 1	< 0.0500	NA	2019-09-05	Pre-Dose	2019-09-05
				(1) 11:55		(1) 11:50
	Day 1	3.16	80	2019-09-05	30 mins Post-Dose	2019-09-05
				(1) 11:55		(1) 12:32
	Day 1	19.3	80	2019-09-05	4 hours Post-Dose	2019-09-05
				(1) 11:55		(1) 14:00
	Day 15	98.3	NA		Pre-Dose	2019-09-19
						(15) 13:10
	Pre Operative Rebaseline	75	NA		Pre-Dose	2019-10-23
						(49) 12:56
024/80 mg	Day 1	< 0.0500	NA	2019-09-18	Pre-Dose	2019-09-18
				(1) 12:19		(1) 12:15
	Day 1	1.18	80	2019-09-18	30 mins Post-Dose	2019-09-18
				(1) 12:19		(1) 12:54
	Day 1	15.5	80	2019-09-18	4 hours Post-Dose	2019-09-18
				(1) 12:19		(1) 14:27
	Day 15		80	2019-10-01	Pre-Dose	2019-10-02
				(14) 06:00		(15) 16:22
	Pre Operative Rebaseline	71.6	NA**		Pre-Dose	2019-10-30
						(43) 09:31
026/80 mg	Day 1	< 0.0500	NA	2019-09-27	Pre-Dose	2019-09-27
				(1) 12:55		(1) 12:48
	Day 1	0.73	80	2019-09-27	30 mins Post-Dose	2019-09-27
				(1) 12:55		(1) 13:23
	Day 1	23.5	80	2019-09-27	4 hours Post-Dose	2019-09-27
				(1) 12:55		(1) 15:00
	Day 15	59.8	80	2019-10-10	Pre-Dose	2019-10-11
				(14) 07:00		(15) 14:10
	EOT/Withdrawal Unscheduled 01	< 0.0500	*			2019-12-13
						(78) 13:15
028/80 mg	Day 1	8.2	NA	2019-11-13	Pre-Dose	2019-11-13
				(1) 13:24		(1) 13:18
	Day 1	0.24	80	2019-11-13	30 mins Post-Dose	2019-11-13
				(1) 13:24		(1) 14:00
	Day 1	< 0.0500	80	2019-11-13	4 hours Post-Dose	2019-11-13
				(1) 13:24		(1) 15:37
	Day 15	43.9	80	2019-11-26	Pre-Dose	2019-11-27
				(14) 20:30		(15) 15:07
	Pre Operative Rebaseline				Pre-Dose		NOT DONE/
							Reason test not performed is not captured on CRF
028/80 mg	Pre Operative Rebaseline Unscheduled 01	0.359	*			2019-12-19
						(37) 10:50
029/80 mg	Day 1	< 0.0500	NA	2019-12-18	Pre-Dose	2019-12-18
				(1) 14:53		(1) 14:47
	Day 1	0.0915	80	2019-12-18	30 mins Post-Dose	2019-12-18
				(1) 14:53		(1) 15:22
	Day 1	8.33	80	2019-12-18	4 hours Post-Dose	2019-12-18
				(1) 14:53		(1) 17:01
	Day 15	7.8	*	2019-12-26	Pre-Dose	2020-01-03
				(9) 15:40		(17) 15:00
	Day 29 Unscheduled 01	55.3	60 **			2020-01-17
						(31) 10:57
	Pre Operative Rebaseline	11.5	*		Pre-Dose	2020-01-29
						(43) 10:50
030/80 mg	Day 1	< 0.0500	NA	2020-01-03	Pre-Dose	2020-01-03
				(1) 14:06		(1) 14:05
	Day 1	0.922	80	2020-01-03	30 mins Post-Dose	2020-01-03
				(1) 14:06		(1) 14:45
	Day 1	25.4	80	2020-01-03	4 hours Post-Dose	2020-01-03
				(1) 14:06		(1) 16:05
	Day 15	162	80	2020-01-16	Pre-Dose	2020-01-17
				(14) 15:00		(15) 14:00
	Pre Operative Rebaseline	109	80	2020-02-11	Pre-Dose	2020-02-12
				(40) 16:15		(41) 10:30
031/80 mg	Day 1	< 0.0500	NA	2020-02-21	Pre-Dose	2020-02-21
				(1) 13:50		(1) 13:46
	Day 1	3.9	80	2020-02-21	30 mins Post-Dose	2020-02-21
				(1) 13:50		(1) 14:32
	Day 1	13.9	80	2020-02-21	4 hours Post-Dose	2020-02-21
				(1) 13:50		(1) 15:52
	Day 15	11.4	80	2020-03-05	Pre-Dose	2020-03-06
				(14) 07:00		(15) 14:45
	Pre Operative Rebaseline				Pre-Dose		NOT DONE/
							Reason test not performed is not captured on CRF
Note: NA = Missing Information; * = Dose Interruption; ** = Actual Sitra Dose for unscheduled visits.
Note: Dosing details associated with each draw are presented. For pre-dose collections from Day 15 and on, previous day information is presented. For post-dose collections, same day information is presented. One subject (024) had a missing
Pre-Dose PK sample on Day 15 as the sample was not shipped to the analysis lab in error. For subject 024 a site data entry error on the PK dosing record for the pre-operative visit results in missing information, however sitravatinib
administration page indicates the 80mg dose was taken. For one subject (029) on the PK dosing page the site erroneously entered Dec 26 as Yesterday’s PM Dose to the Day 15 visit which occurred on Jan 3rd. In actuality, due to a dose
interruption, the Jan 2nd dose was not done.
Data Extract Date: 02JUL2020
Dataset: ADPC, Program: l_pk.sas, Output: l_16_02_08_08_pk.rtf, Generated on: 19NOV2020T09:37

## Sheet: Efficacy (Fig 2)
Listing 16.2.6.8 Time to Event - Derived
(Clinical Activity Evaluable Population)
Event: Disease-Free Survival
Patient ID	First Dose	First	Event or Last Observation Date	Time to Events	Censored	Reason for Censoring
	Date	Remission		(Months)
		Date
001	2018-10-17	2021-08-17	2021-08-17	32.13	No
003	2018-11-08		2021-10-13	33.22	Yes	In Follow-Up with No Progression at Data Cutoff or End of Study
004	2018-11-05		2021-08-20	31.54	Yes	In Follow-Up with No Progression at Data Cutoff or End of Study
005	2018-11-07		2021-09-29	32.85	Yes	In Follow-Up with No Progression at Data Cutoff or End of Study
006	2018-12-21		2021-09-24	31.67	Yes	In Follow-Up with No Progression at Data Cutoff or End of Study
010	2019-03-08		2021-07-14	26.51	Yes	In Follow-Up with No Progression at Data Cutoff or End of Study
012	2019-05-10		2021-09-22	27.01	Yes	In Follow-Up with No Progression at Data Cutoff or End of Study
013	2019-06-07		2021-09-24	26.02	Yes	In Follow-Up with No Progression at Data Cutoff or End of Study
014	2019-07-12		2021-07-06	22.24	Yes	In Follow-Up with No Progression at Data Cutoff or End of Study
015	2019-07-22		2021-11-03	25.95	Yes	In Follow-Up with No Progression at Data Cutoff or End of Study
019	2019-07-26	2020-09-09	2020-09-09	11.83	No
022	2019-09-05		2021-07-01	20.11	Yes	In Follow-Up with No Progression at Data Cutoff or End of Study
024	2019-09-18		2021-07-07	20.11	Yes	In Follow-Up with No Progression at Data Cutoff or End of Study
028	2019-11-13		2021-08-12	17.94	Yes	In Follow-Up with No Progression at Data Cutoff or End of Study
029	2019-12-18	2021-04-08	2021-04-08	13.93	No
030	2020-01-03		2021-10-22	20.17	Yes	In Follow-Up with No Progression at Data Cutoff or End of Study
031	2020-02-21		2021-10-25	18.56	Yes	In Follow-Up with No Progression at Data Cutoff or End of Study
Note: The Clinical Activity Evaluable population includes patients who 1) have measurable disease (per RECIST 1.1) at
baseline, 2) receive at least one dose of both sitravatinib and nivolumab, 3) have their on-study disease assessment
prior to surgery, 4) undergo surgery and are deemed disease-free (i.e. non-metastatic) after surgery.
The ADaMs have the data cutoff of 01DEC2021 applied on the 21DEC2021 data extract.
Dataset: ADTTE, Program: l_tte.sas, Output: l_16_02_06_08_tte.rtf, Generated on: 20JAN2022T08:04
Listing 16.2.6.6 Tumor Response Assessments
(Safety Population)
Patient ID	Target Lesion	Non-Target Lesion	New Lesions	Overall Response at
	Response	Response		this Assessment
001	Partial Response	Not Applicable	No	Partial Response
003	Stable Disease	Not Applicable	No	Stable Disease
004	Stable Disease	Not Applicable	No	Stable Disease
005	Stable Disease	Not Applicable	No	Stable Disease
006	Stable Disease	Not Applicable	No	Stable Disease
010	Partial Response	Not Applicable	No	Partial Response
012	Stable Disease	Not Applicable	No	Stable Disease
013	Stable Disease	Not Applicable	No	Stable Disease
014	Stable Disease	Not Applicable	No	Stable Disease
015	Stable Disease	Not Applicable	No	Stable Disease
018	Stable Disease	Not Applicable	No	Stable Disease
019	Stable Disease	Not Applicable	No	Stable Disease
022	Stable Disease	Not Applicable	No	Stable Disease
024	Stable Disease	Not Applicable	No	Stable Disease
026	Progressive Disease	Unequivocal Progressive Disease	Yes	Progressive Disease
028	Stable Disease	Not Applicable	No	Stable Disease
029	Stable Disease	Not Applicable	No	Stable Disease
030	Stable Disease	Not Applicable	No	Stable Disease
031	Stable Disease	Not Applicable	No	Stable Disease
Data Extract Date: 02JUL2020
Dataset: ADRS, Program: l_tresp.sas, Output: l_16_02_06_06_tresp.rtf, Generated on: 19NOV2020T09:36
Patient ID	Sitra starting dose (mg)	Time to Actual Surgery (Days)
001	120	48
003	120	61
004	120	61
005	120	59
006	120	46
010	120	54
012	80	46
013	80	50
014	80	50
015	80	47
019	80	53
022	80	55
024	80	48
028	80	94
029	80	55
030	80	46
031	80	49

## Sheet: Gene Prof (Fig 7)
Figure 7
Treatment		Baseline	Post-sitravatinib	Post-combination		Baseline	Post-combination	Baseline	Post-sitravatinib	Post-combination	Baseline	Post-sitravatinib	Post-combination	Post-sitravatinib	Post-combination	Baseline	Baseline	Baseline	Post-combination	Baseline	Post-combination	Baseline	Post-sitravatinib	Post-combination	Post-sitravatinib	Post-combination	Post-sitravatinib	Post-combination	Baseline	Post-combination	Post-combination	Post-combination	Post-combination	Post-sitravatinib	Baseline	Post-sitravatinib	Baseline	Post-sitravatinib	Baseline	Post-sitravatinib	Baseline	Baseline	Post-sitravatinib	Baseline	Baseline	Baseline	Post-sitravatinib	Baseline	NA
Time		Baseline	TP-2	TP-3	TP-4	Baseline	TP-3	Baseline	TP-2	TP-3	Baseline	TP-2	TP-3	TP-2	TP-3	Baseline	Baseline	Baseline	TP-3	Baseline	TP-3	Baseline	TP-2	TP-3	TP-2	TP-3	TP-2	TP-3	Baseline	TP-3	TP-3	TP-3	TP-3	TP-2	Baseline	TP-2	Baseline	TP-2	Baseline	TP-2	Baseline	Baseline	TP-2	Baseline	Baseline	Baseline	TP-2	Baseline	NA
Removed from analysis				Removed, duplicate	Removed, outlier			Removed, outlier		Removed, outlier			Removed, outlier	Removed, outlier												Removed, failed sample						Removed, outlier									Removed, failed sample								Removed, outlier
Gene	GeneType	S1	S2	S3	S4	S5	S6	S7	S8	S9	S10	S11	S12	S13	S14	S15	S16	142-1230062-1_1	142-1244927-6_1	142-1246006-1_1	142-1256904-4_1	142-1252770-1_1	142-1256271-1_1	142-1263665-1_1	142-1263493-1_1	142-1271942-4_1.failed	142-1265306-2_1	142-1273280-2_1	142-1261357-2_1	142-1273743-7_1	142-1275717-1_1	142-1286500-8_1	142-1287840-4_1	142-1265769-1_1	142-1262025-1_1	142-1266086-2_1	142-1271783-1_1	142-1276354-2_1	142-1273537-1_1	142-1279360-2_1	142-1277409-1_1.failed	143-1259269-1_1	143-1281959-1_1	143-1289022-1_1	143-1295513-1_1	143-1301543-1_1	143-1306303-1_1	143-1313199-2_1	143-1327114-5_1
ANT1	Negative Control	86	57	0	57	0	0	88	6	0	2	4	6	48	0	0	8	1	12	0	0	8	8	0	0	6	0	0	0	0	0	66	0	0	0	0	0	4	0	0	1	21	2	1	31	0	20	1	0
ANT2	Negative Control	53	40	0	0	0	0	60	2	0	0	0	2	40	0	0	6	1	6	0	0	0	0	0	0	4	0	0	0	0	0	0	0	2	1	0	0	5	0	0	0	0	0	0	13	2	24	13	0
ANT3	Negative Control	91	84	0	0	0	0	111	2	14	2	8	12	22	0	0	18	2	27	11	0	7	25	0	0	5	0	0	0	0	0	0	0	1	0	0	0	1	2	0	3	39	0	0	5	0	65	3	0
ANT4	Negative Control	121	210	0	0	0	0	747	1	4	0	8	119	469	0	3	11	2	2	8	0	10	53	0	0	9	0	5	0	6	0	0	0	1	1	0	0	3	6	0	0	25	0	0	32	0	16	8	11
POS1	Positive Control	16397	20893	46221	25194	9624	18076	410	3322	13426	2184	3114	4137	19785	5468	2731	3342	858	1226	2046	11292	1081	2929	828	572	545	710	2378	565	2528	542	35323	1388	395	427	387	745	873	551	765	235	7073	466	936	2523	790	8345	1144	2436
POS2	Positive Control	14152	18201	42802	24291	8723	17050	379	3164	12833	1960	3029	3908	18328	5149	2552	2976	763	1168	1645	9762	998	2462	720	501	496	636	1990	544	2279	477	29534	1335	425	399	399	739	816	487	744	209	7135	368	774	2557	670	7507	1140	2323
POS3	Positive Control	10785	16191	33871	18697	7064	13506	566	2742	9216	1749	2399	3656	16491	4285	2076	2604	720	895	1686	8454	813	2079	560	426	326	515	1669	400	1754	356	25091	1266	266	315	275	571	598	380	499	159	4694	362	673	2138	541	6123	939	1951
POS4	Positive Control	12735	17714	41992	22573	7991	15075	147	2736	11626	1697	2714	3164	15413	4356	2463	2985	836	1233	2037	9937	993	2135	639	526	450	653	1892	566	2141	524	35926	1452	338	401	351	652	812	498	668	234	6660	447	752	2488	689	7645	1181	2547
A2M	Panel	13538	4710	11110	226	23051	7359	1692	3170	1019	6005	6954	2890	501	5026	1457	4732	7744	12240	9375	3883	11460	9821	4445	3264	3184	2374	8677	6305	8919	4212	97	2965	1088	1792	1885	3751	2350	3065	2069	786	9555	2012	8123	12928	13086	5477	12342	4267
AADAT	Panel	973	466	53	0	718	753	332	338	28	173	232	31	71	98	1283	564	355	214	195	68	379	284	376	149	107	73	236	115	115	149	0	52	87	174	108	253	150	421	114	64	241	115	149	468	450	87	262	77
ABCB1	Panel	2151	300	986	1721	1564	564	502	466	912	2102	1850	181	159	723	272	507	1446	771	593	497	1015	649	1082	949	370	718	1804	1086	1045	229	1864	425	253	174	240	607	399	1796	167	691	221	1407	440	753	3176	464	1027	1774
ABCB11	Panel	498	428	204	1212	399	327	459	217	688	287	283	69	234	141	284	167	307	460	640	160	777	379	274	773	190	324	665	114	674	181	1161	220	293	85	232	556	806	621	211	114	110	825	255	454	321	225	366	1611
ABCC2	Panel	838	128	169	78	780	606	1241	1025	92	390	278	61	185	44	4	39	120	32	89	18	170	218	265	153	43	16	227	257	65	534	161	12	707	518	599	682	370	673	19	223	65	242	26	212	755	41	184	34
ABCC6	Panel	4210	632	975	1724	1127	992	208	1856	1040	2185	1082	131	98	415	522	419	1166	663	569	259	1422	1025	1495	2153	728	862	2643	1623	2270	1221	2975	431	1089	658	1162	2913	1191	4754	408	733	281	1716	343	780	2421	389	1101	3598
ABCF1	Panel	2716	889	1547	1082	1752	1236	2563	1147	1042	1217	1120	540	1393	601	1340	1770	1028	1280	838	939	1336	934	751	1173	521	785	1601	849	1118	669	1479	702	198	233	219	606	411	595	245	80	660	855	829	1244	1548	771	1204	1823
ABCG2	Panel	1449	426	657	1471	2056	512	20175	229	659	250	337	6321	28050	210	355	578	1445	596	752	340	1260	536	315	700	276	386	706	509	524	557	1717	356	106	65	98	367	287	402	97	56	317	498	449	896	724	328	893	1564
ABHD1	Panel	459	142	284	388	84	46	152	148	301	244	100	84	231	99	73	69	269	212	172	102	234	122	163	451	224	149	359	63	625	101	395	107	328	38	256	515	304	807	236	74	39	221	56	160	139	23	78	981
ABL1	Panel	2231	1092	1606	1133	2478	886	215	934	1306	1008	900	253	88	624	541	873	1005	1269	739	324	1340	821	1030	1417	522	497	1685	573	1238	585	1255	489	298	598	564	938	446	887	417	140	373	615	857	1415	1189	593	987	1710
ABL2	Panel	1439	761	1522	1261	1418	1479	1765	783	1085	996	813	499	1095	747	689	729	682	1233	813	548	1172	805	980	969	424	725	1368	428	1272	925	1967	661	315	340	357	579	500	524	237	130	921	1517	923	964	1147	1350	1005	2248
ACKR3	Panel	4219	2299	17198	2087	4752	1502	1071	983	1665	951	623	590	2349	1195	246	646	2430	1970	1210	1733	2681	1596	1069	1154	476	768	1532	1021	1677	1101	3009	1460	764	1149	1415	1422	1025	1890	1079	329	3713	3429	1171	2089	3535	1902	3786	2665
ACP6	Panel	1655	900	327	1190	1252	1086	150	473	1177	779	667	105	89	240	779	656	756	512	574	286	843	625	645	1109	464	469	1492	328	1412	362	1917	315	439	169	343	1275	810	946	420	252	290	771	334	786	710	611	424	1795
ACTG2	Panel	823	456	1620	0	1340	999	469	2291	39	254	323	359	1592	378	383	201	285	4941	1678	567	498	694	421	2338	205	5	817	48	345	63	364	510	42	22	63	63	92	80	205	32	2674	691	1402	849	644	1863	2259	474
ACTR3B	Panel	750	332	556	607	554	451	342	194	423	355	256	91	69	187	463	343	439	482	307	204	620	399	441	617	251	413	772	191	550	294	1349	226	378	221	322	722	404	704	242	113	139	430	223	471	465	450	291	1218
ADA	Panel	1218	522	937	992	1590	858	1113	464	787	688	740	362	177	478	175	324	478	523	630	836	826	810	992	580	259	561	953	356	445	755	1259	634	897	940	624	879	612	847	469	263	989	913	706	1021	1005	505	1398	1376
ADAM17	Panel	1526	670	1008	834	1691	773	200	1120	991	881	864	396	150	548	719	788	1132	1180	736	767	1534	901	926	1069	517	962	1532	667	1297	1170	1005	702	669	1239	1069	1226	958	1310	555	258	673	1257	871	1222	1415	801	1124	1742
ADCY1	Panel	440	345	740	1157	121	168	212	148	1127	156	121	103	79	130	742	348	227	403	260	171	263	274	187	555	253	255	593	118	595	159	1098	124	238	22	192	452	246	485	131	44	183	324	125	523	140	311	207	1589
ADD2	Panel	285	105	19	0	44	0	4595	274	174	87	89	1026	4573	45	33	25	32	71	50	19	198	127	88	21	14	12	33	17	58	23	0	14	9	19	11	52	61	32	38	13	91	47	42	73	39	52	28	28
ADGRE5	Panel	2666	1301	2397	407	3287	2356	970	1376	631	2241	2979	978	237	1634	326	627	907	2091	1271	1770	1967	1824	1428	681	617	1044	3380	1115	1802	1859	731	1207	597	1188	842	1175	828	973	801	280	1585	1237	2090	1084	3054	1287	2032	1247
ADORA2A	Panel	667	389	316	551	499	328	118	257	734	517	376	238	119	141	131	527	436	429	387	435	599	205	295	671	301	208	491	176	661	226	1314	229	204	91	183	391	222	469	151	55	287	385	201	450	400	250	282	1404
ADORA2B	Panel	515	383	345	1300	232	437	324	203	685	182	104	71	96	131	231	149	246	265	292	117	411	245	215	631	237	288	546	85	633	150	1169	232	145	28	85	238	220	215	80	28	288	421	178	493	367	317	347	1661
ADRB2	Panel	1540	784	1096	903	1154	385	107	548	960	578	729	218	168	398	2435	2219	692	887	756	718	1023	1026	526	1250	509	637	1202	423	1445	576	1754	342	331	373	406	814	631	749	321	150	317	714	519	637	524	625	430	2108
AGER	Panel	755	372	192	15	654	92	393	172	44	281	321	77	169	85	127	226	316	314	265	98	493	463	324	129	74	130	236	215	125	105	99	92	39	89	64	204	65	250	102	58	321	210	191	283	292	281	306	145
AHR	Panel	5114	2550	3569	1982	5526	1529	603	1710	1673	3250	3188	946	304	2323	1783	2167	5819	6365	3013	3989	4913	3131	3491	2387	1350	2789	4991	1440	2343	4208	3539	2650	591	1807	1747	2051	1721	2051	1170	754	1464	3482	2820	2847	5460	3081	4365	3372
AICDA	Panel	323	223	364	774	223	177	566	165	328	194	109	61	170	51	149	84	170	282	344	33	431	219	131	348	160	144	408	49	356	116	601	156	95	43	77	169	207	202	84	46	124	507	185	152	291	126	261	1017
AIF1	Panel	3017	1780	3042	1750	1618	1029	848	2058	1850	2890	2723	1309	780	2118	322	737	1040	3493	1202	3032	2359	2306	3044	1731	1097	2424	4649	1182	2629	3975	2639	2570	347	788	740	657	786	573	500	132	1119	1461	1600	1126	1739	1911	1583	3037
AKT1	Panel	2808	967	2003	1065	2169	1322	969	1317	984	1097	1087	1357	4240	1066	1732	1847	1187	1730	1296	1289	1644	1210	1700	1237	651	824	2556	636	1493	1398	1804	735	291	556	461	1260	571	928	408	148	1081	889	1146	1802	1749	982	1380	1744
AKT3	Panel	6889	2626	3076	2441	6576	4760	844	1660	1725	4743	4856	446	183	2250	2639	4094	2991	2685	2653	1268	4694	2232	2412	1971	1027	1125	2259	2176	2703	1013	3627	1088	754	696	751	2035	1347	2257	1220	421	2659	2029	2446	2841	3456	2040	3922	2934
ALCAM	Panel	599	447	282	728	298	310	568	145	536	157	164	82	273	270	49	129	349	388	164	73	202	162	130	430	179	191	572	115	635	159	1584	248	161	75	132	194	152	319	89	98	106	317	117	327	132	115	151	949
ALOX15B	Panel	671	332	533	1488	56	594	95	183	900	188	82	362	145	195	86	116	280	679	222	248	228	155	167	833	515	279	768	111	1315	310	2357	422	330	114	341	564	341	555	166	71	191	441	186	309	151	123	102	2500
ALOX5	Panel	2925	1905	1918	1783	1459	1176	584	5528	2241	2178	2605	798	451	1216	350	718	739	2968	1446	1946	988	1469	2070	1896	1303	2443	4487	1019	2675	3171	2202	2289	1512	3038	2748	1914	1975	1641	1183	641	928	2270	1160	905	990	1453	904	2289
ANAPC1	Panel	5782	2066	3053	4624	4982	3283	345	2144	2862	2613	2700	646	485	1620	2664	2483	2807	2934	2859	1526	4261	2779	2399	3598	1520	2322	5195	1650	3838	1602	6966	1469	2369	1860	2391	5431	3884	5366	1910	1429	1711	3473	2141	2752	3012	1999	3051	5986
ANKRD30A	Panel	51	108	19	1	23	0	1162	10	8	13	17	117	578	0	47	220	7	45	22	0	34	33	19	1	16	0	0	3	0	1	97	12	0	0	0	1	18	4	2	2	54	6	9	29	14	1	31	0
ANLN	Panel	726	371	504	1195	302	456	363	361	788	287	212	84	145	124	290	262	246	414	275	110	668	346	304	733	282	419	716	144	825	413	1410	276	225	242	238	455	339	407	123	51	150	569	293	291	603	225	374	1602
ANP32B	Panel	5539	2209	5071	1626	7341	4883	301	2398	1565	2176	2263	890	154	2641	2659	2393	3128	3759	1929	1849	4084	3282	3650	4278	1851	2410	5072	1975	5232	2104	1739	1846	816	1416	1288	2832	1496	2795	1287	456	1600	1929	1740	3347	3135	1868	2733	3041
ANPEP	Panel	11200	2595	2305	1503	5632	2536	219	1962	1575	3246	2304	335	144	1684	177	370	3873	2116	3315	2343	4337	5727	5860	5399	1582	1392	17898	5662	3672	4200	1201	1542	4531	5523	4953	23811	7489	11888	1753	3280	732	5236	2670	3727	7555	837	2788	2852
ANXA1	Panel	9636	4745	17928	1047	4833	2347	446	1828	1902	3521	4430	1155	368	3058	676	1732	3431	6599	5598	4431	4863	5411	6346	2962	1384	3788	10402	2660	2535	11641	2673	4074	454	2441	1369	2948	1524	1583	771	166	4687	2471	5954	3749	5682	4432	4639	5264
APAF1	Panel	2619	1113	731	405	1802	1295	2579	1229	465	1146	1190	552	1207	484	601	990	1215	1292	846	512	1414	1146	1250	1168	467	829	1696	808	1141	1046	748	525	200	356	291	541	349	431	228	131	1141	1368	883	931	1138	1118	1187	1236
APC2	Panel	151	116	1	0	0	8	190	3	14	8	13	16	107	0	0	4	11	19	6	0	31	21	4	4	3	6	0	3	0	0	0	0	13	10	2	5	14	8	3	2	0	3	0	17	9	33	5	0
APOE	Panel	29449	52644	49381	14285	6450	27630	4132	36113	27282	56364	61203	69875	6933	141193	177773	11155	2682	70876	8707	55139	29852	26339	26324	34757	34647	46769	45310	11465	54795	38548	20402	178048	29775	39824	36789	23541	67602	25155	49510	8247	6599	33120	31061	8248	38088	14356	20132	45310
APP	Panel	50324	15629	17651	2158	68782	27693	9812	36046	11066	22153	19881	1682	3763	11799	38792	54575	18724	12464	17212	6146	36673	20730	15771	16246	5306	8938	23134	11944	14244	21173	4498	4189	2795	6649	4391	12775	6294	5372	2211	2074	21482	13636	20999	43253	34522	10451	30818	10076
ARG1	Panel	647	759	426	1675	433	336	1913	242	991	304	274	152	269	223	387	186	235	417	464	98	745	264	218	727	264	418	748	143	693	211	1982	333	133	59	71	304	331	250	85	55	178	489	355	366	453	489	387	1681
ARG2	Panel	3339	520	1873	1228	305	1379	2271	951	877	283	196	184	390	157	1034	716	561	446	471	197	1816	804	2399	2852	1271	646	1863	98	1040	1695	2266	354	326	946	512	497	804	576	220	61	332	523	278	3643	827	417	393	1448
ARHGAP11A	Panel	441	383	650	1663	511	395	87	392	719	319	239	116	62	134	266	435	361	568	451	450	732	419	416	670	261	370	931	195	525	323	1714	318	379	350	402	588	576	555	219	114	121	522	336	391	542	311	445	1370
ARHGAP11B	Panel	277	319	173	135	337	328	127	174	110	260	237	59	96	77	141	246	171	281	178	74	279	208	183	158	52	106	195	131	91	172	90	110	27	56	36	102	88	42	46	26	68	258	166	50	228	179	164	158
ARHGDIB	Panel	6116	2957	5626	1601	11406	6026	828	3586	2042	4436	5992	3462	424	3947	1275	1720	4840	7584	6060	5846	8076	6532	5185	2943	1957	2967	6952	2684	3951	5789	2355	3534	1084	2935	2283	3485	2540	2780	2123	846	5344	2347	4334	4978	6500	2744	7069	4344
ARHGEF26	Panel	738	559	609	1706	335	320	593	268	797	230	283	55	104	112	350	215	382	751	609	125	755	561	234	755	239	351	711	126	517	194	3105	297	112	66	78	249	348	278	93	55	178	607	507	534	367	349	544	1751
ARMCX6	Panel	1343	608	624	477	1333	993	390	749	785	754	608	236	54	324	894	1133	695	836	533	231	933	523	660	959	372	665	1469	500	1117	903	1584	422	336	417	540	966	613	611	370	251	337	978	666	1021	873	516	883	1130
AS3MT	Panel	625	250	74	110	339	519	5769	370	144	306	286	760	2486	110	253	408	182	171	151	40	176	131	115	193	71	79	326	190	278	150	372	51	38	129	141	524	281	217	73	36	22	100	83	199	77	116	218	189
ASCL1	Panel	405	250	450	1222	147	246	57	123	517	190	62	51	66	43	120	111	185	324	176	89	358	188	205	540	175	270	552	68	212	98	768	108	170	51	106	318	204	309	116	67	125	447	123	378	245	221	155	1245
ASF1A	Panel	2049	950	1441	1649	2426	1228	362	980	1177	1245	1434	300	302	685	1696	1889	903	1511	1013	673	1622	1099	804	1329	534	855	1995	711	1144	677	1687	643	469	404	517	1587	986	1023	495	201	574	793	1066	974	1515	561	1334	1696
ASF1B	Panel	531	171	199	1045	74	234	281	205	776	155	74	111	133	67	85	91	230	261	194	104	222	150	170	503	200	165	557	101	779	198	914	228	224	84	191	314	205	384	120	93	104	460	87	210	178	47	121	1234
ASPM	Panel	667	443	374	907	545	458	50	225	284	309	357	92	92	78	312	252	341	754	555	258	878	450	346	665	225	358	618	174	608	362	1051	328	392	360	378	712	724	664	288	215	150	630	409	295	414	279	407	1257
ASRGL1	Panel	1908	241	472	770	593	467	186	356	307	1001	666	72	132	200	216	227	861	354	322	165	759	304	619	846	260	336	1295	628	726	232	1022	165	387	265	261	1578	547	1629	213	340	119	592	255	578	1786	164	662	1281
ATF1	Panel	2917	1597	1599	2475	2354	1650	348	1026	1540	1017	1170	232	227	691	1405	1227	1006	1569	1295	649	1721	966	874	1749	706	882	2204	653	1721	902	2448	875	287	304	342	765	609	692	274	187	764	1745	1078	1432	1274	635	1207	3034
ATF2	Panel	5908	1980	2948	1227	5661	3632	360	2260	1725	2766	2874	573	128	1560	3209	3159	2934	3314	1836	1419	4072	2675	2542	3006	1241	1658	3583	1700	2633	1824	2277	1433	1295	2282	1803	3961	2750	3936	1516	1131	1676	2960	1886	2350	3109	1859	2690	2555
ATF3_activating	Panel	484	335	10349	1509	149	936	13172	233	841	356	155	3724	15693	466	178	159	258	457	254	175	334	226	864	662	431	302	1151	108	1020	195	2353	695	185	51	109	340	243	294	149	42	137	568	163	443	314	215	130	1918
ATF3_repressing	Panel	1330	933	18328	323	415	1258	1492	432	408	316	682	559	160	1217	147	570	356	1786	237	2447	428	414	7438	1131	514	476	1785	154	343	230	1484	2680	236	161	121	253	425	168	393	43	428	2249	698	475	418	648	403	1567
ATG12	Panel	2546	1217	2421	2698	2561	2603	433	1213	1487	1130	1165	267	228	939	884	1751	1450	2050	1367	724	2495	1631	1494	1973	757	1192	2991	878	2924	941	3032	791	696	510	709	1372	990	1332	516	410	811	2105	1113	1437	1671	1078	1281	3342
ATG16L1	Panel	604	252	687	1047	250	286	707	438	571	349	221	179	197	235	366	280	320	452	389	174	728	396	965	568	268	240	918	226	774	204	854	166	184	99	126	403	202	373	92	57	177	646	245	669	603	302	446	1476
ATG5	Panel	3505	1244	1024	1221	2392	1529	704	1321	1052	1543	1823	463	233	737	1798	2702	1170	1712	1431	766	2175	1239	1341	1668	678	1185	2071	1109	1493	1293	2055	888	745	962	1000	2162	1329	2161	898	423	1049	1055	1045	1420	1796	847	1437	2233
ATG7	Panel	829	604	548	1362	721	631	157	469	581	623	674	345	70	397	554	485	503	803	545	595	929	639	732	818	365	583	1158	312	833	631	1417	532	284	292	443	563	479	508	227	156	247	760	533	588	632	457	563	1576
ATM	Panel	8663	4193	2949	1491	7986	5782	316	3592	2072	4631	5664	877	328	2496	1980	5429	3804	4955	2599	2165	5005	4088	3422	4064	1626	2849	5338	2535	3077	2749	2475	1844	709	1291	979	2878	2222	2233	1150	697	1532	3505	2242	3360	4318	2833	3070	2923
ATOH1	Panel	412	243	303	1023	67	12	997	49	659	108	60	42	165	51	90	108	261	217	154	46	215	68	161	509	171	174	567	54	319	156	1783	136	172	11	104	239	113	305	37	38	30	196	49	385	62	96	72	1277
ATP5F1	Housekeeping	2637	1010	1918	1810	1946	2860	418	1316	1323	1352	1012	788	256	902	3212	2769	1441	1888	972	801	1949	1279	1901	2541	948	974	3797	1212	2669	1143	3984	931	845	904	1158	2236	1315	1915	653	428	821	1397	801	1544	2085	745	1273	3493
ATXN1	Panel	2750	1399	1138	1607	2326	1589	391	1238	1144	1595	1775	368	105	689	1076	1051	1012	1198	1360	465	1640	1029	957	1528	526	996	1955	816	1191	709	2082	801	356	423	508	1156	684	1003	530	198	855	876	1004	1363	1449	1079	1670	1885
AUNIP	Panel	566	436	427	897	166	419	1006	260	792	177	138	105	191	102	269	156	248	456	415	180	574	230	203	736	266	293	728	127	872	192	1806	185	254	109	218	406	450	428	176	87	161	582	243	374	342	185	313	1480
AURKA	Panel	930	631	1133	1654	900	792	206	555	805	637	552	178	142	305	636	810	720	736	788	146	1228	653	533	1408	496	580	1226	374	1274	497	2096	436	412	321	375	821	596	730	313	163	325	1071	506	742	787	589	609	2558
AURKB	Panel	574	192	656	1239	215	293	335	184	1030	191	101	109	118	90	120	213	266	425	255	297	325	112	197	618	270	257	761	136	719	198	1362	233	266	111	190	426	327	526	154	74	65	331	171	260	231	247	158	1817
AXIN1	Panel	1637	881	994	1676	1271	1050	192	1168	1328	826	942	322	102	531	631	1152	987	811	1018	716	1053	682	774	1149	430	733	1437	490	1140	920	2404	616	391	350	552	988	473	942	340	177	417	892	663	1008	913	618	802	2287
AXIN2	Panel	483	177	532	1218	160	145	1041	249	773	247	145	122	302	117	154	288	212	375	279	105	350	216	179	541	244	237	670	107	752	130	1345	155	291	105	258	490	324	513	243	77	110	265	257	394	291	209	163	1297
AXL	Panel	2748	1340	2145	236	2912	2038	297	1840	1106	1959	2370	597	182	1731	531	747	1827	2168	2643	1207	2533	2209	3105	1763	713	1058	2298	1427	2098	1211	1308	1064	495	388	421	986	803	757	563	219	1428	2193	4103	1403	2425	1868	2658	1706
B3GAT1	Panel	484	225	383	667	46	46	8593	110	564	185	76	2505	11319	30	56	67	122	220	145	70	233	173	148	331	150	190	319	48	321	53	806	62	149	31	93	219	126	210	70	51	220	221	99	383	130	163	84	897
BAGE	Panel	1278	1109	1741	5033	1754	1910	187	941	2999	1009	1110	318	388	419	958	681	2011	3829	2965	940	3571	1615	770	3324	781	1332	2411	517	1377	747	12397	1186	221	122	146	502	681	324	193	104	608	2211	1396	2324	1651	1114	2482	9737
BAGE_family	Panel	10898	5928	5991	16405	10366	6160	573	4555	8452	5101	5944	1080	707	2756	6900	6692	7567	11010	8414	3938	11750	6931	4909	8885	2923	4807	9960	2855	6133	5012	25098	4567	1762	2072	1996	4523	4810	3704	1869	1298	2971	8598	5169	6837	7425	3999	7559	18115
BAGE2_BAGE3	Panel	1047	473	759	47	1072	1030	219	447	160	552	684	285	69	449	410	713	570	638	400	197	696	567	515	622	286	470	896	369	619	648	1	245	230	364	419	635	263	562	254	107	292	396	364	505	699	545	543	252
BAGE4_BAGE5	Panel	122	121	0	0	0	0	119	2	0	4	4	27	57	0	0	14	2	20	0	0	0	0	0	8	9	7	0	0	23	0	0	0	5	3	1	2	4	4	2	0	9	0	0	9	0	24	1	0
BATF	Panel	716	445	782	1466	287	243	955	267	1089	790	888	297	195	329	74	158	308	584	468	817	583	491	521	693	380	311	1123	118	819	306	2104	401	260	112	238	250	208	419	214	58	208	377	364	408	307	314	239	2004
BATF2	Panel	742	241	393	757	486	314	167	228	484	629	556	100	120	198	120	203	347	304	278	138	434	191	252	521	183	223	798	163	487	212	1668	215	84	42	100	216	113	228	102	43	104	654	584	341	496	403	224	1205
BAX	Panel	1820	684	1704	1155	2179	1652	487	1158	1174	1303	1090	429	166	919	566	731	1126	1317	964	754	1627	1090	1541	1247	629	848	1891	724	1406	792	1441	569	188	191	208	436	235	543	177	104	1075	1041	751	1449	1265	1061	980	1703
BCL10	Panel	29589	25725	37850	69700	30963	28578	1159	17988	42299	20005	20169	9235	5899	15500	22311	14879	23465	30701	37024	45145	34280	33702	23692	51348	24468	22078	61720	10543	90880	9590	314350	21074	21886	11776	29492	42935	32413	38486	20366	13624	25080	22047	17980	45204	27302	50234	28605	138124
BCL2	Panel	5621	2479	2041	1137	9493	5855	1058	2655	1104	3219	3068	471	235	1406	1781	3173	2879	2318	1515	458	1955	1204	2436	1787	890	713	4065	1636	1239	944	1624	625	497	801	572	3018	1218	1120	644	703	799	3964	1134	2208	4274	1320	2808	1834
BCL2L1	Panel	791	325	873	520	842	748	6349	565	919	536	359	3501	12419	432	475	724	486	453	304	329	605	449	534	772	349	358	858	292	1290	438	1761	312	329	159	403	748	354	1037	217	142	301	549	238	603	489	269	358	1172
BCL2L11	Panel	1337	642	1129	1520	1534	1708	421	800	1223	673	906	430	113	531	2865	2229	1149	1495	876	775	1262	938	1314	1209	554	682	2134	549	1690	1246	2662	653	382	650	582	866	577	552	268	297	753	1641	907	840	1099	1258	1093	2389
BCL6	Panel	3239	1992	2965	1319	2014	6725	284	2202	2206	1655	1577	573	215	2214	1835	5107	1502	3141	1038	1562	1815	1371	1325	2386	1278	1937	4205	946	3457	2234	2955	1437	1785	2865	2200	2829	2709	1946	1196	606	706	2764	1414	943	1589	2198	846	2881
BEX1	Panel	249	176	411	556	2028	4120	37	160	649	159	121	39	98	95	129	118	344	209	220	124	711	329	291	305	81	138	236	55	740	115	829	113	124	57	111	124	182	118	58	41	49	382	202	190	122	215	167	601
BEX2	Panel	1935	652	745	25	2740	4473	1055	1465	475	1413	1041	392	160	1721	1636	2454	1012	748	559	424	671	516	502	967	629	1020	3405	698	1571	519	99	343	166	344	229	1595	1171	239	163	213	442	882	714	503	619	424	611	265
BID	Panel	1449	610	631	119	1148	836	702	857	363	568	675	298	200	395	162	396	302	569	351	752	621	532	743	468	243	715	649	467	330	2893	562	618	284	860	580	360	227	217	200	97	723	455	467	606	571	242	621	331
BIRC5	Panel	425	296	489	1288	184	320	952	333	892	231	127	104	248	142	132	120	347	377	252	313	415	185	236	547	195	293	775	208	577	336	2490	198	122	80	109	180	101	207	61	15	146	307	216	354	248	175	150	1563
BLK	Panel	369	374	291	778	81	125	2243	181	605	181	114	289	458	130	116	72	151	985	305	122	227	183	190	538	291	283	638	51	494	126	1413	168	202	28	131	363	193	360	120	71	71	314	163	281	119	171	83	1355
BLNK	Panel	2077	966	999	1023	1165	818	179	631	660	1344	1557	294	180	477	5224	7565	557	1530	992	564	1025	821	766	1764	608	689	1527	494	1190	1507	1996	557	245	535	468	595	520	400	258	90	257	710	674	818	926	708	667	1556
BMI1	Panel	631	188	803	1213	343	503	15264	172	928	237	113	8545	33146	154	201	164	231	291	200	87	296	194	187	355	144	134	385	155	650	166	1226	108	251	128	262	376	256	485	156	51	144	264	147	494	274	271	256	1022
BMP6	Panel	954	355	756	1782	832	499	122	712	1374	369	236	175	53	206	419	425	693	621	424	311	983	354	369	1051	285	626	861	245	899	175	2391	282	400	100	188	682	606	560	312	134	183	846	537	667	585	377	611	2603
BMP7	Panel	338	138	178	695	71	39	197	48	595	113	78	71	105	60	834	87	148	118	112	100	183	66	163	438	229	205	508	67	604	1148	1461	90	370	743	692	453	208	645	120	89	64	257	34	274	23	38	33	1086
BNC1	Panel	341	258	152	989	84	119	338	126	514	169	60	63	183	33	189	151	138	157	129	226	243	78	182	499	197	171	449	56	425	80	1272	99	156	22	149	295	279	284	108	35	81	216	130	294	160	76	123	1222
BORA	Panel	825	738	782	1337	541	406	641	351	597	549	502	144	319	185	228	377	425	805	618	265	795	546	334	617	227	422	686	176	435	481	1459	296	292	231	166	460	427	415	165	131	177	614	408	503	566	340	487	1545
BRCA1	Panel	119	161	0	0	48	57	687	40	30	23	11	49	89	4	34	28	28	58	10	0	36	61	21	9	25	21	37	19	41	52	108	16	13	57	44	69	20	33	19	21	0	9	25	22	38	65	22	26
BRCA2	Panel	780	726	308	1179	563	461	250	343	953	351	335	138	138	226	355	187	450	942	796	370	851	532	494	824	243	440	982	215	571	347	1863	353	236	145	162	479	448	289	167	101	227	716	437	442	487	480	447	1671
BRIP1	Panel	194	178	120	461	81	107	498	94	266	124	48	53	359	69	35	55	118	156	78	91	124	71	66	245	98	99	198	43	446	90	969	54	9	4	4	16	9	16	4	4	22	141	72	192	116	43	46	699
BRMS1L	Panel	1244	733	679	1293	865	648	94	264	776	376	357	55	86	338	577	858	681	915	656	424	1186	716	560	825	340	374	1018	241	565	269	867	212	92	54	76	222	177	198	93	48	333	448	517	670	720	456	619	1361
BST2	Panel	14418	6100	6254	622	12661	12203	1715	4652	1805	12645	12570	2113	897	4942	959	11226	4645	5860	4645	4724	8985	7579	5907	2790	1351	2678	9133	3855	6629	10847	1998	4010	2737	4569	3655	5981	3935	2977	1568	3347	2456	20436	25037	5035	10953	7382	6600	4445
BTK	Panel	1040	969	1181	404	556	520	115	856	777	933	1088	342	188	638	206	403	415	1758	585	521	865	942	839	853	421	721	1074	434	966	988	1494	874	167	329	268	322	324	211	201	82	438	782	687	353	626	574	511	970
BTLA	Panel	712	448	301	1301	389	518	796	156	586	582	632	338	187	178	284	116	447	2440	542	394	663	502	292	632	387	343	742	131	598	212	2094	406	108	62	58	244	295	270	102	32	114	750	398	308	458	435	423	1350
BUB1	Panel	848	369	480	1298	488	451	164	303	978	369	364	141	199	198	359	295	418	758	781	379	1060	532	339	808	375	430	878	177	1001	628	1616	371	559	315	435	623	631	631	227	159	92	916	434	334	559	290	505	2040
BUB1B	Panel	214	190	29	23	66	48	338	81	20	41	12	34	49	14	27	64	39	57	30	62	59	52	49	11	14	23	95	58	22	82	0	38	26	44	34	42	22	28	13	8	40	5	24	77	53	0	31	44
C11orf71	Panel	1425	731	1324	2485	817	1227	566	520	1727	578	454	285	275	566	442	899	625	666	556	314	828	558	507	858	342	375	942	373	1075	597	5848	340	440	191	379	1089	546	1166	354	162	250	621	251	1460	625	398	432	1541
C17orf80	Panel	1686	894	597	1682	908	942	928	604	984	677	591	112	263	387	762	619	803	966	824	238	1161	708	656	1073	382	457	1155	374	959	452	1056	420	520	346	455	1027	768	885	391	179	193	699	527	693	877	467	608	1796
C19orf66	Panel	3068	1511	1103	730	3491	1340	270	1815	1168	1698	1766	469	336	710	815	2365	1337	1459	1283	1069	2407	2088	2242	1545	827	1183	2596	1115	1568	957	2532	860	668	653	721	1817	824	1300	729	381	1462	3307	4254	1347	1695	1558	1935	1758
C1orf56	Panel	989	671	565	1444	617	553	86	422	717	701	622	105	151	127	767	334	599	884	557	370	1131	591	353	970	334	426	934	215	822	467	1510	248	503	422	604	922	817	900	293	236	338	769	298	537	531	269	432	1519
C1QA	Panel	5407	3149	16883	2943	4135	5012	2449	2912	3420	11481	11413	9642	2647	9362	397	1757	2296	8514	2560	10304	6984	9478	5701	1424	1844	3668	11180	2130	5939	7787	820	8421	1496	3677	4101	1595	2430	1910	1847	622	1388	3138	6666	2924	5930	3965	4191	6194
C1QB	Panel	3641	2565	14030	1848	2960	3919	745	2544	2709	8610	8455	7656	1120	6864	267	1185	2053	7158	1737	8787	5436	6956	6606	2612	2614	3770	14120	1746	8927	6491	873	5987	2903	6115	9603	2853	3481	3627	2784	788	899	2577	5211	2239	5696	3092	2873	8249
C20orf24	Panel	1794	724	819	1122	1141	661	2371	1364	1148	975	820	523	651	520	938	2365	740	937	578	682	1204	928	1152	1154	408	860	1755	542	865	2757	2096	641	1004	1139	1246	1110	777	1003	349	262	730	1221	506	846	836	336	723	1641
C3	Panel	21043	11342	21483	2338	17672	22690	2273	19983	1902	23036	29032	1205	510	16618	170	423	3357	15908	2763	3540	28297	27222	21938	14908	6352	15969	37143	10119	20228	31425	771	8277	23136	53187	36462	13121	25533	10678	15790	7668	1151	23551	11393	17010	11327	8306	9215	9746
C3AR1	Panel	2077	2297	3189	1271	1739	1875	274	1735	2098	1426	2079	1432	462	2620	319	787	956	3049	1527	2145	2199	2222	1704	1841	1150	2521	3068	925	2153	3793	2117	2388	740	2012	1566	1140	1953	964	860	371	1079	2050	2538	1149	1944	2289	1489	2863
C4A_C4B	Panel	40580	14938	11834	2081	37339	40981	6161	18568	9115	34245	34852	1786	4526	17098	1250	1113	10207	13652	16800	8100	45709	49520	15512	30527	9093	12002	66851	13773	35703	18907	3674	5113	4255	6488	4656	7534	9383	4059	2265	1527	4758	25330	18035	19222	41158	20642	17472	13924
C5	Panel	442	277	162	25	123	52	265	89	52	67	115	94	221	56	51	82	69	199	79	52	128	99	81	71	35	53	116	56	97	102	0	21	22	32	28	78	30	115	25	13	79	23	65	116	99	76	81	103
CA4	Panel	396	126	5	0	144	66	356	33	22	51	52	34	163	0	49	698	317	32	43	0	161	28	40	19	24	10	68	80	14	17	90	6	28	24	20	885	53	118	20	11	65	5	11	79	137	0	83	58
CALML3	Panel	604	244	261	788	100	40	82	95	326	102	52	38	260	75	40	66	147	119	153	13	164	139	130	467	189	149	453	54	623	94	838	101	141	7	102	205	78	202	54	17	90	173	47	248	56	128	36	1105
CAMP	Panel	274	326	162	584	55	63	3482	119	673	193	66	293	1221	37	111	83	140	242	91	109	143	131	97	253	131	152	325	62	323	97	621	78	227	69	148	264	169	353	124	60	242	193	107	257	107	98	63	1028
CARD11	Panel	719	255	531	1036	277	248	5672	487	809	483	550	1585	4586	248	79	134	242	966	393	398	422	480	388	617	355	532	732	160	808	264	2164	316	403	169	435	587	359	806	331	204	329	525	264	454	234	413	247	1555
CASP1	Panel	4246	2275	2875	4451	4822	2731	1953	1813	2524	3425	4161	791	713	1497	1212	1584	2389	4115	2621	1971	5037	3914	3207	3088	1154	2363	4933	1459	2681	3354	5000	2498	584	891	921	1658	1639	1474	873	586	1463	3949	2959	1836	2847	1930	2529	4939
CASP10	Panel	4533	1202	1447	2326	3617	852	244	1238	1831	1785	1868	551	214	546	1375	1472	1582	1732	1383	1000	2422	1402	1460	1381	587	1194	2244	1255	1521	1113	2823	970	259	238	278	937	479	661	237	150	1864	2122	1766	1766	1980	883	2173	2425
CASP3	Panel	621	342	716	943	327	299	40850	425	508	376	236	34802	139538	223	282	456	330	534	463	153	708	376	318	658	271	301	725	219	555	525	1182	271	313	310	478	605	475	763	292	116	415	411	241	385	422	332	263	1208
CASP4	Panel	3091	1314	2459	1663	3332	2044	565	2502	1809	2926	3406	704	238	1837	1205	1945	1879	3324	1486	1827	3512	3054	2931	2062	800	2432	4422	1294	2345	3175	1111	1962	662	1604	1329	1696	1523	1475	1078	485	1316	2660	2310	1362	2594	2130	2062	2024
CASP5	Panel	620	550	428	1072	373	328	1310	212	786	251	226	113	466	143	257	232	408	689	530	212	767	544	291	766	269	341	760	132	970	289	1091	199	194	96	255	333	429	450	154	71	127	668	228	319	360	271	292	1660
CASP8	Panel	3238	1472	1213	1461	1919	978	376	1781	1566	1620	2334	703	193	867	1104	1140	1596	2701	1582	1603	2429	2254	2164	1817	807	1452	2925	992	1494	1436	1622	1078	1451	1866	1868	3298	2399	3349	1330	1315	938	2435	1217	1088	1770	1137	1508	2624
CAV1	Panel	3296	1379	2810	1397	5668	5896	5456	1415	914	802	893	914	2633	2377	379	656	2154	2257	1053	1082	2549	1655	3167	2224	876	1284	1956	1172	3251	3915	1150	1029	765	1262	1658	1221	812	1797	708	527	2613	2330	1500	2067	2893	1428	3704	2704
CBLB	Panel	2316	1014	1635	1199	2131	1747	895	614	792	1326	1357	655	496	763	627	940	1194	1282	1041	798	1403	879	880	907	601	681	1961	703	1441	607	2033	607	316	281	277	923	687	793	410	242	1035	1273	942	1366	1579	974	1317	3097
CCDC138	Panel	1246	575	938	1815	957	836	356	635	984	613	480	125	156	214	579	492	683	683	543	283	938	594	560	1090	385	519	1229	314	810	408	2010	325	257	180	226	538	399	539	154	113	209	811	374	542	556	408	514	2190
CCL1	Panel	663	196	177	1487	89	175	13838	155	930	244	74	3955	14578	84	185	108	223	276	191	216	364	178	181	465	200	222	605	82	591	143	1506	220	210	62	159	328	253	415	135	59	114	338	186	372	318	162	103	1723
CCL11	Panel	646	218	521	1486	105	184	750	183	946	214	110	189	517	485	181	140	219	518	178	161	241	232	195	639	360	275	894	97	1123	150	1470	188	233	48	168	304	253	352	95	48	136	294	318	341	203	106	136	1795
CCL13	Panel	545	464	1281	1708	293	396	596	258	1165	240	194	160	150	187	268	166	305	698	334	1226	573	304	266	751	283	330	1166	138	497	153	1415	393	842	85	286	556	531	516	254	111	151	441	620	364	300	389	231	1630
CCL14	Panel	3216	423	1509	593	3646	635	554	375	481	699	1073	305	141	228	563	377	2378	1928	750	772	3691	2198	709	976	253	642	1247	1004	660	498	1149	242	414	250	292	740	349	647	560	171	6002	744	1811	1125	1252	488	3844	1655
CCL15	Panel	2521	475	660	1020	401	607	227	319	667	964	553	150	113	136	179	130	399	365	358	128	659	450	446	939	260	239	616	465	698	310	806	258	906	215	416	1277	698	1472	315	294	63	464	184	730	615	271	334	1471
CCL16	Panel	257	166	0	0	60	8	115	52	53	41	25	25	111	6	12	8	70	109	64	28	112	42	14	76	11	44	59	37	86	13	100	13	27	5	12	33	42	30	20	11	143	24	46	116	49	6	82	145
CCL17	Panel	338	160	421	1391	74	93	2471	106	808	146	77	203	1065	125	52	111	183	317	164	77	252	99	128	604	210	182	673	96	663	146	1563	133	46	6	35	78	50	108	29	23	66	331	73	335	123	131	86	1575
CCL18	Panel	760	296	2594	1939	99	426	201	273	2473	335	223	2939	205	5842	97	328	242	6054	1026	17131	884	1192	1562	750	1532	6660	3182	89	1522	754	2693	13832	595	58	281	295	303	399	231	37	478	406	734	753	374	644	195	5419
CCL19	Panel	712	233	1909	282	28	51	1528	78	213	233	1467	864	291	413	57	147	104	7478	202	41	444	222	185	151	652	69	2473	30	368	87	1042	215	52	13	30	56	69	95	174	20	72	130	1726	113	101	100	51	1841
CCL2	Panel	11114	2147	13194	4364	6752	1570	630	3451	4005	2760	4238	1395	929	4822	1012	2857	2391	8390	2429	9816	5252	3756	12420	5793	2267	6902	12115	3093	2741	11651	8143	10294	2422	4389	4816	3252	1667	1922	1356	805	1831	5597	9362	1587	5218	2676	5067	4097
CCL20	Panel	839	698	1732	1586	283	235	477	1283	1471	193	183	66	87	423	168	192	498	1431	375	570	670	852	3386	1728	702	869	1263	152	678	955	2282	1476	234	68	295	374	462	306	153	260	146	6606	226	576	511	373	290	2026
CCL21	Panel	1269	223	1189	866	96	167	1274	174	488	543	1021	720	625	262	335	1272	203	4182	561	68	384	300	253	467	566	172	1083	86	890	97	1569	200	151	13	85	265	125	256	155	28	137	224	716	212	91	1234	68	3134
CCL22	Panel	426	307	673	1466	58	169	2030	191	907	154	96	255	480	118	98	131	225	284	114	87	317	188	168	491	256	236	593	110	917	127	1747	153	228	38	170	377	269	514	147	58	146	433	122	486	150	165	95	1535
CCL23	Panel	512	249	499	1029	167	143	1736	230	803	276	107	323	919	117	162	125	247	520	304	450	438	209	264	738	240	279	628	115	610	153	1167	216	261	73	220	462	325	425	176	67	83	380	197	312	258	206	206	1415
CCL24	Panel	545	313	551	1565	116	201	224	162	853	208	64	133	142	106	98	194	258	252	204	287	344	159	163	630	217	243	497	88	557	131	1597	210	291	59	243	432	309	624	140	85	146	420	163	486	200	241	91	1861
CCL25	Panel	337	142	491	1356	102	164	230	102	242	235	103	42	54	45	95	81	85	148	63	70	179	82	80	342	148	100	302	64	546	38	1461	261	341	32	195	495	381	791	213	105	83	198	46	451	230	264	82	1392
CCL26	Panel	133	156	62	0	0	0	291	15	20	5	13	46	34	25	14	58	4	50	31	32	39	80	8	9	36	0	860	4	89	2	0	22	15	25	10	11	23	21	16	6	76	21	107	41	8	193	44	6
CCL27	Panel	381	167	0	0	2	0	1193	16	13	11	21	844	2933	6	1	31	0	29	27	0	21	23	2	4	17	1	7	5	0	1	2	2	12	10	5	12	82	18	38	24	58	3	7	30	3	81	5	19
CCL28	Panel	5236	2223	1657	1	4231	4750	259	639	326	97	169	36	103	1948	49	122	444	522	580	305	3399	2892	2759	2162	747	501	2870	400	1247	369	0	859	238	264	225	1396	1141	1341	441	86	456	436	373	3737	1809	1176	1146	1061
CCL3	Panel	419	224	184	2119	128	173	266	214	825	237	137	114	87	132	192	104	193	286	232	125	424	179	155	633	207	227	541	94	671	153	1392	273	79	21	64	143	141	160	62	21	113	337	192	583	321	246	157	1509
CCL4	Panel	3362	1628	5702	5239	1006	1264	4828	1543	3277	5307	6351	3642	1805	2469	559	732	839	2673	2243	7032	1907	1198	3708	1660	995	1711	6521	964	2490	2723	2204	4168	777	476	707	532	461	2103	1443	241	537	1825	1417	1096	2454	1361	1425	4488
CCL5	Panel	1811	1117	1514	1136	1186	680	149	959	1426	2540	4111	2864	196	1210	163	436	873	1735	1504	3185	1392	2754	2267	1041	770	1133	3339	687	1741	1862	835	1520	138	143	376	224	165	577	382	58	809	1182	1227	539	1604	2014	1144	2340
CCL7	Panel	734	319	606	731	107	191	50	106	314	181	73	86	190	135	172	110	163	234	189	417	287	146	160	482	170	264	552	90	758	135	617	331	231	68	164	306	388	354	119	31	88	338	208	284	267	216	150	1126
CCL8	Panel	778	657	2048	1751	457	259	89	322	1149	552	425	232	341	690	253	300	290	619	498	1652	963	508	1014	730	471	567	1726	163	885	270	1448	1229	322	84	193	269	267	320	140	38	386	1334	1857	487	503	662	390	1919
CCNA2	Panel	1260	639	1127	924	924	588	114	410	680	397	441	100	114	230	381	581	700	1158	980	359	1133	695	565	983	400	483	997	292	1037	840	1328	461	394	568	519	879	717	950	294	166	453	709	553	488	813	600	650	2210
CCNB1	Panel	965	392	479	1268	537	522	183	399	919	439	319	114	87	203	400	795	497	638	534	408	908	468	445	900	357	445	1068	247	1096	626	1800	325	391	550	463	859	596	804	237	182	151	632	366	483	576	181	556	2086
CCNB2	Panel	613	553	763	1264	322	209	548	336	631	262	208	109	172	129	260	219	321	455	398	335	765	372	314	609	206	285	762	135	635	338	1209	294	200	184	197	372	330	329	116	61	168	509	277	377	451	257	337	1465
CCND1	Panel	81947	16019	7524	3258	35951	44054	2756	19763	18480	25736	16784	365	550	12048	73473	5354	18810	3355	9770	5799	21272	10771	19396	14343	4958	4845	22140	10406	13403	13635	3155	8694	6476	9581	8958	15060	5248	46538	10170	2587	8331	6942	3824	21828	39766	9263	13418	2403
CCND3	Panel	3462	771	1109	1161	2982	1367	1455	978	990	1373	1961	1179	2561	546	576	1109	1478	1707	790	832	1477	1020	850	1215	589	925	2424	1697	2820	689	1479	586	871	724	757	2516	1037	1925	593	629	880	1237	2205	1104	1583	610	1550	2442
CCNE1	Panel	564	270	480	1177	262	322	36	236	732	234	143	58	90	174	219	271	269	341	303	159	502	277	293	560	215	262	743	105	480	314	1225	228	115	98	84	145	151	151	46	30	114	592	225	365	368	247	265	1382
CCNE2	Panel	587	447	414	1019	477	279	419	254	425	226	259	128	162	154	314	125	501	504	662	106	700	417	296	585	168	284	438	107	304	282	1555	253	242	229	272	463	550	431	223	158	110	476	250	504	387	214	470	1195
CCNF	Panel	544	389	645	1187	210	257	257	232	699	196	173	71	174	124	114	200	304	236	205	122	440	180	218	627	344	241	677	144	890	217	1656	187	377	116	282	538	288	732	179	105	150	417	168	434	236	133	211	1738
CCR1	Panel	855	822	1839	1863	341	489	359	664	1794	882	881	842	373	1184	302	391	308	1630	525	2184	920	1871	1165	801	498	1531	1630	280	1381	1483	3132	1506	724	996	1268	562	798	491	353	136	507	1625	1522	539	544	905	428	2245
CCR10	Panel	980	216	438	1419	319	149	4747	120	712	164	96	1209	4005	115	88	141	253	228	226	49	358	161	90	328	146	134	348	171	923	135	1015	105	639	104	305	650	526	664	297	128	295	293	115	374	184	166	206	1308
CCR2	Panel	1019	316	64	144	195	132	1475	441	238	630	864	627	205	212	55	166	161	737	296	418	282	428	456	247	222	234	777	428	327	1134	640	356	140	510	354	164	134	226	270	122	246	263	385	214	412	248	412	308
CCR3	Panel	560	244	255	783	61	108	154	127	461	227	97	64	214	71	236	144	127	209	198	131	318	226	169	444	170	222	561	81	792	162	1276	160	208	67	267	282	255	427	144	54	141	388	216	253	214	224	169	1422
CCR4	Panel	682	363	858	1770	242	337	207	321	1095	377	516	397	228	316	262	237	386	632	656	728	673	742	557	585	316	372	742	239	493	275	2006	432	267	100	189	368	401	435	319	111	91	708	390	434	336	298	414	1709
CCR5	Panel	889	291	535	1100	210	197	1984	278	722	603	594	1242	3241	287	265	143	221	552	408	376	657	517	451	483	267	355	878	193	531	283	1198	362	166	121	172	215	208	329	198	49	114	524	422	220	353	318	343	1207
CCR6	Panel	779	622	766	1624	450	448	532	1221	1031	515	388	169	145	173	302	297	220	834	459	79	1834	1314	765	745	351	549	1480	244	740	190	1174	355	405	76	136	877	745	460	214	93	231	499	336	645	578	356	426	1832
CCR7	Panel	737	283	489	1241	176	197	378	172	821	221	188	419	94	186	82	101	309	898	263	242	369	421	214	740	346	233	721	114	1053	144	1508	282	368	67	313	495	247	588	202	86	74	375	219	425	170	294	138	1863
CCR8	Panel	364	385	176	1795	103	126	253	151	573	164	150	78	192	81	237	127	155	334	371	202	611	330	296	476	202	249	471	84	460	179	1967	240	148	64	133	253	255	274	129	69	147	571	232	331	288	204	343	1491
CCR9	Panel	402	158	109	644	154	54	832	99	292	143	126	83	298	41	204	144	154	241	263	221	452	230	154	428	95	198	376	92	341	89	855	158	191	47	152	282	292	226	113	82	118	421	149	230	226	150	248	1114
CCRL2	Panel	471	627	511	1228	447	376	214	312	736	447	451	218	258	298	346	482	322	535	420	443	701	303	348	545	237	477	710	150	558	336	1095	669	185	110	127	266	242	280	173	52	335	524	325	407	416	285	316	1446
CCT5	Panel	5810	1674	3033	1675	4342	3990	1459	2941	1687	2792	3156	796	317	1569	3894	4790	2478	3536	1636	1752	5116	2971	4012	2503	1000	2102	3998	2035	1881	3690	2349	1603	1246	2224	1476	2703	1465	2068	767	551	1941	2387	2332	2975	4742	959	3609	2543
CD14	Panel	3696	7899	14068	4375	5455	3179	1076	3812	5239	3213	4128	6224	4777	8399	530	1722	2817	11722	3785	9971	4873	10100	4632	2391	2440	7871	8367	1613	5833	8350	4183	7591	2231	6459	5763	1750	4084	1741	1753	589	2613	3762	3523	2104	5191	7902	3370	5326
CD160	Panel	692	485	558	1378	349	261	1011	236	998	342	235	366	956	136	299	170	303	463	462	63	794	361	251	818	289	347	638	172	770	163	2407	277	390	116	327	665	825	696	316	151	108	772	304	346	425	261	415	1903
CD163	Panel	1220	1217	6389	2208	1649	3102	2893	1353	3265	1809	1597	4109	1590	3991	359	555	907	7056	1822	9608	2259	6143	2647	939	1289	4263	6576	598	3096	7089	2356	3401	509	1113	1039	383	718	265	147	92	1319	2301	3942	1345	1619	4186	1231	6382
CD180	Panel	925	755	1147	2330	439	575	5179	522	1250	515	366	1593	4751	425	338	757	409	1042	886	435	1370	752	494	1042	474	679	1077	248	1207	498	2305	558	324	320	384	532	578	595	313	141	375	884	424	560	517	632	521	2446
CD19	Panel	566	235	520	1060	67	167	813	185	604	202	152	292	269	142	115	151	205	1258	182	127	323	238	155	473	285	147	555	95	514	97	1085	196	184	37	121	262	223	310	85	66	149	393	142	330	245	139	108	1661
CD1A	Panel	704	389	578	1436	184	383	46	208	729	254	184	46	139	97	206	151	286	421	393	68	670	281	242	760	303	827	723	108	749	139	1328	237	144	34	96	239	219	189	57	46	129	709	213	296	291	165	269	1840
CD1B	Panel	200	115	0	0	0	1	258	15	37	37	23	27	83	3	0	29	1	31	12	29	6	29	0	10	7	8	18	0	4	2	12	12	6	3	2	9	11	4	8	8	49	6	2	39	3	28	8	20
CD1C	Panel	481	427	627	993	228	266	366	378	810	417	260	207	224	157	309	195	388	1221	539	199	473	335	267	755	287	396	698	149	463	206	1748	239	434	106	391	742	886	739	384	237	123	568	401	379	476	225	505	1624
CD1D	Panel	325	196	266	610	139	173	2058	91	425	230	108	197	576	86	63	66	236	262	170	71	295	73	177	386	154	165	374	97	406	81	1516	154	86	25	56	121	106	114	53	28	208	262	83	456	156	74	136	1031
CD1E	Panel	724	411	314	1397	201	256	1228	222	792	309	157	72	267	120	241	154	230	324	379	130	713	281	211	708	200	298	589	92	457	165	933	214	262	91	205	511	462	390	166	89	181	620	285	400	295	140	381	1568
CD2	Panel	1620	1146	1618	1537	753	592	340	1330	1269	3140	4306	2077	249	985	239	364	692	2002	1498	1467	1493	2263	2015	1220	853	1020	2805	643	1141	901	1915	1330	599	772	974	974	1101	1648	1713	386	268	1131	1257	660	1475	1387	1080	2429
CD200	Panel	3238	862	1225	1233	2642	537	299	512	525	1071	1080	217	104	833	395	334	2858	1652	867	578	1730	838	660	1261	464	860	1777	840	1062	369	1293	369	209	233	233	647	578	1383	281	218	1075	1625	983	1541	2027	633	2143	2220
CD209	Panel	1299	1124	2839	1810	1652	941	721	892	1744	1062	922	1392	2330	555	567	926	1162	3621	958	2408	1469	1429	732	1484	626	1138	2795	466	1797	663	2671	814	1106	487	807	1428	1615	1489	591	315	1123	1247	1061	1192	1035	1862	914	3342
CD22	Panel	612	482	508	1267	147	201	4903	262	778	255	225	1133	2636	247	180	503	247	1548	321	140	413	308	202	688	440	356	653	135	1011	198	1400	414	550	189	478	644	695	860	429	275	239	633	202	367	300	357	209	1711
CD226	Panel	748	728	687	1346	375	401	44	330	762	379	422	224	109	267	249	251	314	893	596	415	737	518	345	795	344	384	783	176	647	258	1497	408	228	84	199	353	439	273	214	85	171	624	348	487	431	233	378	1553
CD24	Panel	51977	6438	16615	3444	30808	40284	5470	11580	3557	17814	18445	977	3560	5903	7484	16313	8945	4873	2841	1469	23004	14284	13168	12153	5139	7166	27217	17529	27079	13309	3538	3063	3956	4999	5317	18514	9566	14012	1912	2411	978	9576	2661	17147	18703	2889	9291	8037
CD244	Panel	165	65	30	85	122	14	1148	36	38	132	180	205	250	88	11	43	42	66	34	53	56	92	63	29	28	70	53	18	77	44	3	43	10	31	64	26	35	78	33	16	15	21	10	66	67	41	58	40
CD247	Panel	719	339	273	0	753	190	160	267	165	572	1070	514	20	275	20	206	183	416	426	666	492	814	447	101	185	478	700	184	242	166	358	246	50	122	139	171	153	245	260	77	226	216	315	204	325	717	459	353
CD27	Panel	354	227	239	42	136	87	171	235	265	1249	1676	1104	4	226	14	76	107	1169	421	638	430	550	585	89	174	132	749	108	234	127	285	424	124	85	113	108	144	552	596	121	9	207	357	124	548	359	400	363
CD274	Panel	1219	477	776	684	589	166	391	357	548	824	1019	228	359	318	357	358	541	836	637	642	1026	618	417	786	309	422	1163	179	605	520	1488	484	231	279	251	444	433	532	330	104	334	650	659	1075	586	449	479	1257
CD276	Panel	1901	526	1522	1270	1775	1328	280	762	613	576	593	190	216	542	452	1169	1004	883	900	456	1117	688	555	921	368	487	801	634	1001	2006	1099	381	287	641	641	673	348	431	182	102	1089	609	978	1430	1151	319	1337	1633
CD28	Panel	602	434	350	944	363	156	372	229	629	342	448	246	281	206	304	184	390	743	805	361	781	751	321	566	258	320	597	138	494	190	1831	334	185	101	120	372	490	394	165	116	468	851	312	367	369	494	417	1342
CD33	Panel	215	333	328	38	213	78	962	135	106	299	241	210	317	130	13	77	55	192	75	131	120	197	122	50	41	136	259	99	66	123	83	130	26	45	31	31	44	29	36	10	209	78	148	69	129	219	137	162
CD34	Panel	6822	338	1486	730	15469	3521	251	1110	586	1787	1279	191	174	283	1491	2228	4666	900	2904	1160	6381	1556	990	1594	481	2004	1882	2084	969	824	1041	299	354	541	742	2377	743	2196	403	320	7769	796	3132	6706	4707	1156	7508	2034
CD37	Panel	2402	1357	2418	1503	990	931	385	1666	1617	1682	2326	2475	428	2357	167	500	845	7102	1344	2102	1638	2315	1504	1463	1180	1529	2990	852	1909	1778	1182	2987	402	878	1065	757	836	971	792	264	824	1379	1507	1006	1127	1494	1111	2984
CD38	Panel	869	660	886	1233	369	334	111	396	911	1227	1400	581	127	357	238	409	406	1151	662	740	831	632	830	836	371	503	1831	219	699	376	1189	564	525	351	550	853	812	1353	650	271	175	610	571	440	808	444	527	1743
CD3D	Panel	597	311	419	1143	85	208	145	243	506	741	821	478	124	214	156	163	269	408	239	499	545	327	423	597	232	272	902	161	662	211	1332	347	169	35	123	270	215	330	140	56	67	516	297	318	355	247	345	1307
CD3E	Panel	1218	784	1383	153	727	632	606	883	456	2519	4207	2851	151	1026	19	296	459	1621	1228	1676	990	1860	1137	397	715	464	2053	503	858	682	94	1246	289	557	761	381	601	1125	1564	275	207	485	1008	349	1242	1256	862	1416
CD3G	Panel	1363	533	878	1013	413	798	270	633	705	1520	2097	731	199	456	182	272	608	1160	881	972	1023	1423	1056	1102	622	563	1830	425	1125	559	1124	867	319	219	540	468	439	832	526	124	255	801	622	358	875	544	861	2204
CD4	Panel	947	875	1847	259	926	1011	399	836	416	1189	1336	1381	407	1533	48	317	512	1684	510	1549	1000	1848	817	657	681	753	1783	377	1135	921	0	918	422	788	869	383	826	471	552	133	850	637	757	395	1169	1284	877	939
CD40	Panel	1889	661	1366	247	2430	1921	855	1390	545	1287	1165	359	270	754	312	989	1017	1322	709	985	1805	952	976	812	471	846	2651	948	840	1233	481	646	523	451	423	1222	760	1010	486	244	789	1234	831	1180	1259	505	1250	565
CD40LG	Panel	197	174	159	417	80	79	634	153	551	178	100	36	104	56	91	41	85	176	110	183	193	79	82	284	117	121	260	55	390	124	653	64	103	39	85	144	146	90	39	22	44	254	116	174	91	80	111	587
CD44	Panel	1501	1780	4932	742	2117	1852	1069	2721	2813	1016	1583	1840	585	2719	423	1507	891	4210	2167	5051	3033	5032	4144	1030	895	2435	2269	604	1765	2839	1141	3014	220	627	526	175	438	130	331	50	1806	1430	1205	1393	1393	3063	1427	2001
CD47	Panel	9028	3621	6914	308	7216	4630	383	2958	1179	3469	5056	1425	174	2718	2190	5092	3738	5613	2495	3995	4593	4047	4953	2883	1636	3229	7576	3457	3100	9030	967	2679	2033	4872	4608	4014	2396	3336	2221	1006	2076	2940	4618	2575	5821	3094	4194	1600
CD48	Panel	1430	669	1462	1942	623	482	157	696	1464	1274	1538	1216	143	986	257	337	477	1732	1007	1209	1118	1047	874	922	775	647	1660	500	1395	795	3077	1632	271	238	449	509	542	613	455	145	376	1113	963	672	796	696	806	1887
CD5	Panel	346	235	168	464	70	107	105	208	196	208	292	199	150	128	29	43	134	363	173	331	215	316	208	328	167	92	454	89	358	113	780	165	67	30	55	104	95	159	73	20	108	161	117	151	113	159	134	578
CD52	Panel	3431	1316	3015	2852	1726	896	384	1694	1846	1926	3338	2195	293	2372	276	707	1264	8915	1402	3691	1999	3445	2248	2271	2476	2629	3926	1258	2839	1466	3392	4026	546	517	825	1072	892	912	735	250	769	1439	1373	932	1201	1164	1551	3356
CD53	Panel	3001	2464	3831	1717	3707	1764	1646	2389	1703	3592	4745	3489	1387	3036	471	1100	1571	5745	2302	5025	2611	4037	2972	2186	1549	3419	4900	1479	2642	4805	2377	3863	1007	2847	2691	1525	2188	1659	1627	544	1094	2498	2883	1478	2207	2674	2220	3374
CD55	Panel	518	458	376	1490	327	386	811	114	1161	236	150	164	497	161	148	198	168	206	187	170	287	225	124	381	129	143	316	95	690	218	4994	169	121	35	93	153	118	191	54	18	197	330	197	1030	149	121	246	1121
CD58	Panel	5793	1622	1394	383	3514	1589	242	2174	568	2231	2657	318	175	1055	1657	2439	1670	1926	1150	1279	2128	2076	2403	2330	843	1521	3028	1807	1412	3448	903	1611	513	1156	1083	1522	784	1358	729	347	920	1818	1271	1459	2646	856	1992	1192
CD59	Panel	9316	2492	4260	1431	9929	3230	363	2800	1732	3570	3232	523	154	2517	5368	26553	4834	3172	3908	2330	5253	3326	2464	3513	1125	2550	4193	2729	2627	3982	1624	1816	433	1160	1031	1894	1007	2175	501	278	2753	2205	2893	6759	4807	1784	3864	3778
CD5L	Panel	169	185	138	33	0	0	375	0	0	451	236	164	81	6	0	26	5	43	15	528	180	898	463	8	1	16	153	2	3	15	0	62	7	4	4	8	17	37	3	1	104	7	7	5	87	31	0	34
CD6	Panel	638	197	203	40	212	76	186	360	89	463	709	361	200	227	11	82	108	406	307	433	216	484	302	213	151	132	375	132	267	170	35	263	56	175	193	155	200	170	217	64	49	169	185	99	200	232	167	285
CD63	Panel	47960	11116	34493	3810	27394	26875	1776	19109	9155	17862	18033	7722	471	19945	30171	23717	14918	27997	8130	18502	28170	24965	21449	17831	8277	15667	37061	16242	20639	26472	4724	18398	5029	13438	9291	13499	9319	11181	4814	3505	11664	23344	17360	18493	28443	9840	22562	10278
CD68	Panel	14031	11286	12042	6664	13421	12555	1103	8589	10161	10636	13693	8215	1278	17936	1000	3111	5325	18550	3554	24578	10087	17124	10844	10864	6109	11266	15675	4628	12028	8387	10564	24902	11432	15897	13979	12908	26401	12999	9361	4873	3400	13115	11865	2994	15576	8464	7793	8431
CD69	Panel	894	511	2001	881	452	672	210	371	548	608	785	1036	63	543	215	239	394	3733	625	1189	818	566	1342	653	1064	403	1971	260	842	620	1649	962	182	161	237	373	420	462	251	147	107	827	450	398	502	398	435	1933
CD7	Panel	575	322	535	1455	194	110	2656	151	734	465	555	814	1432	199	59	107	234	321	300	404	346	320	195	471	213	274	636	143	666	204	2202	295	240	49	218	273	216	390	196	77	133	306	121	259	190	127	159	1511
CD70	Panel	3305	423	698	883	3344	1670	238	1618	492	483	522	85	93	192	30	103	1013	799	313	358	1408	1164	1485	1153	404	1210	1440	602	583	1071	1464	422	1201	1183	1169	3632	1470	7103	865	3682	202	3724	137	1631	2457	977	1257	1170
CD72	Panel	824	690	1085	1254	338	350	7309	251	888	1461	1387	1414	4176	564	117	117	348	1318	351	483	570	440	566	751	475	479	1246	178	1179	498	1805	547	194	123	275	341	188	424	231	74	287	548	312	351	484	831	234	2258
CD74	Panel	4306	1351	2596	1678	3502	2697	585	1376	1177	2167	2093	889	287	1656	697	6325	1279	1725	1159	1155	3820	2580	2097	2656	1293	1205	4511	1539	3554	4498	2898	1227	1207	3831	3689	1915	1828	2525	994	596	444	1730	1106	2435	2440	825	1831	2257
CD79A	Panel	611	288	251	1087	109	214	172	147	599	198	169	442	85	66	85	117	218	844	371	608	300	245	234	535	294	227	579	88	726	117	673	212	150	16	112	231	144	256	71	54	141	424	217	300	661	255	135	1569
CD79B	Panel	482	168	253	131	409	140	689	111	175	188	207	433	163	79	34	126	204	1787	152	65	210	218	132	289	236	69	311	88	221	37	350	110	100	32	106	181	94	233	84	21	204	126	92	175	358	175	156	591
CD80	Panel	952	845	799	1538	317	349	131	377	643	712	834	167	262	383	224	222	376	611	585	558	687	535	697	870	355	463	1032	156	652	293	1122	632	213	69	135	344	421	429	214	76	315	1076	605	366	554	376	313	1511
CD83	Panel	1133	991	2125	1264	873	517	65	772	793	733	944	216	103	917	530	1727	509	1253	529	751	952	387	1584	1583	599	680	1611	362	1188	622	1750	1333	180	142	214	394	372	372	334	72	363	969	571	426	849	361	599	1470
CD84	Panel	1282	1010	1838	1745	615	1130	1080	1053	1238	1059	1134	1450	498	1377	252	243	414	1765	758	1585	1066	1490	1108	1318	731	1082	2128	503	1743	1387	1650	1564	913	1160	1810	1251	1509	1428	1119	376	456	993	793	629	805	740	553	2203
CD86	Panel	1437	752	1441	2083	713	668	120	640	1479	1025	1184	558	328	789	343	439	623	1203	620	1183	1127	992	966	1262	515	1044	1742	454	1227	1052	1688	1156	379	459	500	601	757	664	368	170	353	1388	765	604	778	1207	805	2097
CD8A	Panel	2671	790	1006	1170	510	621	3934	1075	1121	6609	8972	3752	865	877	184	329	728	1499	883	2537	1808	1917	2693	822	609	900	3676	656	1327	670	1166	1183	370	407	746	512	372	1685	1229	191	182	1037	1344	508	2031	1291	1253	2170
CD8B	Panel	320	202	111	0	59	45	460	73	92	832	1141	785	549	104	6	24	70	174	165	154	181	291	204	33	39	35	285	61	81	101	0	76	27	87	65	41	36	175	154	30	15	41	145	41	168	160	158	97
CD96	Panel	491	342	155	15	204	48	252	174	161	456	718	266	57	175	37	118	129	367	199	295	281	505	282	138	136	142	269	100	124	135	100	168	85	198	345	148	386	288	354	133	75	212	221	111	194	149	261	205
CD99	Panel	7679	2973	7648	1594	7509	6207	1513	3130	2668	1651	1826	1425	849	3642	962	2101	4910	4700	3936	3616	6858	6040	3650	2246	1127	1603	3594	1473	3174	4392	1459	1513	579	2645	1305	936	634	1083	468	285	4319	2548	5062	4455	6649	2688	5757	4391
CDC20	Panel	851	383	988	2851	319	374	1161	248	1371	277	184	270	578	255	211	249	378	616	298	373	502	262	272	812	369	435	953	187	1249	409	3677	355	428	300	298	681	371	798	281	127	136	627	190	613	295	231	222	2523
CDC25A	Panel	462	261	486	1402	279	199	581	265	506	187	107	98	182	110	378	246	211	329	438	158	587	274	216	590	177	307	553	94	420	186	910	157	196	85	149	313	314	307	116	90	184	571	316	310	264	147	286	1499
CDC25C	Panel	481	209	299	943	137	171	2587	187	707	159	68	190	855	70	174	132	177	263	252	187	459	203	146	682	220	290	876	109	548	111	1468	151	79	15	40	131	158	123	38	20	54	481	256	444	305	138	227	1642
CDC45	Panel	216	196	147	0	94	52	645	97	41	45	64	104	196	16	45	53	56	99	53	43	62	44	76	20	36	28	124	49	25	103	0	16	75	89	64	74	35	54	21	26	78	13	28	60	96	26	66	51
CDC6	Panel	623	531	519	1363	465	557	403	348	758	324	223	88	154	151	314	135	414	653	582	346	662	306	361	806	304	326	789	213	818	718	2316	220	202	180	185	361	297	271	126	44	330	392	285	408	525	375	339	1727
CDC7	Panel	1034	720	501	993	796	519	1892	304	408	323	349	347	1214	186	430	303	488	1023	676	476	858	621	290	784	339	323	850	222	785	584	3042	391	281	304	319	448	412	453	273	117	910	640	482	610	618	423	541	1598
CDCA2	Panel	1446	706	737	1162	1238	1531	5084	678	710	353	199	1809	7686	528	208	171	666	842	569	440	1729	1578	1522	1591	457	499	1386	570	1513	529	1570	434	473	227	381	956	743	1260	267	196	344	1549	351	1007	607	373	396	1296
CDCA3	Panel	690	272	512	1317	312	233	170	176	1049	171	104	92	128	130	144	142	326	415	236	320	428	306	157	703	197	237	479	154	840	186	3634	195	266	59	216	351	292	582	134	102	61	619	119	459	195	336	186	1703
CDCA5	Panel	429	189	204	1491	177	175	387	178	1014	174	97	50	148	71	116	124	269	280	165	110	292	307	171	464	215	260	592	125	727	312	2049	147	134	36	67	158	95	195	70	20	60	392	142	328	180	169	164	1246
CDCA8	Panel	759	322	308	430	150	120	210	206	525	179	125	92	375	68	197	175	184	268	243	215	371	152	204	576	213	237	543	152	533	264	1186	218	428	328	497	596	578	633	193	175	121	406	257	215	325	290	160	1181
CDH1	Panel	633	121	64	1	488	407	508	585	87	891	872	60	285	98	902	1946	194	49	220	11	276	115	293	39	58	262	1000	419	167	464	0	34	102	195	88	330	119	723	40	77	34	152	118	248	919	64	293	83
CDH15	Panel	294	190	272	820	56	70	19056	43	600	76	57	5628	24060	57	31	68	90	139	116	26	130	118	81	312	194	134	438	64	585	96	1143	132	194	20	129	221	172	364	73	51	150	223	36	320	54	25	48	1406
CDH5	Panel	4245	398	1252	1121	9592	1823	412	1129	576	1133	882	188	256	263	1045	1138	2553	828	1469	1113	4311	854	589	1083	312	1375	1513	1520	761	636	1530	240	186	343	337	1212	376	942	218	150	5826	599	2216	3489	3699	430	6156	1970
CDK1	Panel	961	525	709	1474	698	532	78	421	699	402	405	103	178	217	389	365	558	940	653	446	818	366	571	688	283	497	842	229	750	870	974	306	176	253	204	377	260	253	120	61	260	553	469	474	718	245	762	1524
CDK4	Panel	3049	1076	2927	1645	2820	2390	2110	1188	1385	1385	1277	575	479	1358	1436	1182	1349	2073	1003	925	2022	1149	1279	1510	796	969	2371	919	1886	1997	2854	924	622	1363	1135	1601	1034	1216	541	402	890	1715	941	1748	1761	866	1410	2354
CDK6	Panel	1207	787	1221	1390	1515	1218	688	440	940	637	611	286	102	371	399	509	835	682	881	462	1074	540	724	913	384	552	1261	501	952	501	1769	396	735	761	880	1195	1181	1321	772	609	373	1076	720	731	1012	597	1041	1845
CDKN1A	Panel	5331	3811	19033	2134	6816	9808	326	3255	2981	2453	2857	798	484	5465	4219	878	3707	4755	3691	4839	4809	4131	6035	5508	2475	3058	6697	918	5060	773	3757	3322	1426	447	404	1937	2035	2333	1225	359	5304	2053	2308	4809	2651	5950	1910	4031
CDKN1B	Panel	5667	2018	2305	118	5990	4826	528	2199	1177	2636	3318	967	328	2298	2080	1515	2144	2747	1297	1114	2485	1617	1989	2271	1215	954	3753	1468	2560	1106	559	1238	376	627	473	1568	1060	1333	510	329	1072	2292	1731	1552	3498	1706	2678	1791
CDKN2A	Panel	462	299	289	993	222	138	167	128	569	236	210	49	140	60	93	72	175	150	163	217	268	135	183	353	148	148	352	125	555	158	1104	94	43	23	40	96	39	113	36	16	153	183	89	311	207	269	198	1277
CDKN3	Panel	496	520	179	1151	321	417	65	175	619	299	226	66	57	216	292	169	407	659	494	449	628	308	266	698	216	344	731	135	454	311	1431	260	122	102	96	148	153	205	84	45	222	505	326	231	349	185	253	1364
CDT1	Panel	440	253	414	816	206	86	76	189	877	202	57	35	46	82	93	163	257	318	183	91	270	160	174	638	275	238	514	118	757	169	1299	138	110	12	91	165	87	210	75	23	70	382	89	301	112	96	70	1607
CEACAM1	Panel	1347	577	392	1871	1604	553	882	432	931	1070	849	137	204	190	875	1227	830	764	1644	402	1292	573	402	966	284	402	1454	461	809	283	1984	293	427	187	384	861	716	1064	245	299	206	996	544	863	1148	206	508	1970
CEACAM5	Panel	117	269	0	0	0	0	21	0	0	2	11	9	58	0	0	5	0	34	6	19	0	0	0	5	9	0	0	0	0	0	0	0	0	0	0	0	4	1	0	3	15	0	0	19	5	6	3	0
CEACAM6	Panel	553	621	674	1220	238	446	170	200	567	204	201	40	97	117	316	188	306	562	476	171	694	309	296	915	280	322	755	100	836	161	1355	270	252	65	205	415	529	437	146	116	60	763	276	250	404	200	408	1772
CEACAM8	Panel	1883	924	1360	3167	2162	920	321	823	2190	1655	1262	176	109	357	1622	2021	1363	1104	2093	330	1842	943	661	2197	691	820	2204	607	1540	614	3980	708	525	226	511	1136	926	1156	374	370	321	2096	1066	1069	1595	454	783	4749
CEBPB	Panel	2324	2070	5510	2236	2605	18869	380	3903	5843	1429	1768	2065	420	6177	966	1428	1785	6372	1321	6561	2498	2342	6775	2725	2636	4047	4030	910	5358	12568	8155	6419	1169	3015	2036	863	1554	527	682	187	1252	6333	2284	1462	1760	4187	1204	5482
CENPA	Panel	686	310	195	829	138	113	58	202	422	245	139	81	69	110	222	112	219	269	235	66	439	160	227	638	255	258	682	105	655	290	1369	187	333	216	286	428	431	660	177	129	125	557	262	316	341	95	163	1302
CENPE	Panel	659	479	635	672	529	286	101	250	446	229	306	115	112	151	301	276	462	701	723	144	891	433	331	620	193	270	799	130	452	274	1544	289	216	241	221	392	698	509	216	90	114	414	332	334	459	241	359	1445
CENPF	Panel	955	427	543	1699	465	453	1100	347	753	459	341	131	443	187	319	311	384	465	299	254	682	362	378	1024	348	463	1069	317	960	635	2015	331	488	375	385	670	474	661	264	125	186	691	430	631	597	347	420	2107
CENPH	Panel	581	350	517	1136	544	626	11939	312	892	217	158	2687	14966	191	239	236	339	465	311	288	682	424	363	591	222	262	525	185	497	326	1102	267	42	62	53	123	72	133	34	26	198	389	198	438	348	291	253	1606
CENPI	Panel	571	442	455	605	353	410	190	383	820	269	215	78	139	140	305	1072	295	409	263	168	409	280	299	364	122	256	364	141	316	437	940	153	340	333	342	472	350	240	193	131	111	406	237	310	354	175	323	934
CENPL	Panel	641	377	619	884	478	547	232	239	991	393	350	82	203	186	328	470	392	544	496	314	594	250	362	711	259	320	662	196	785	405	1268	194	269	213	249	479	299	429	122	94	196	537	267	348	375	232	262	1557
CENPU	Panel	913	792	795	1562	688	495	241	457	862	448	343	58	219	270	812	413	684	969	758	371	1160	644	646	833	202	408	859	298	271	647	3669	326	267	392	311	765	752	640	257	185	331	805	405	698	620	227	507	1461
CENPW	Panel	555	287	640	1577	288	438	645	246	874	260	178	70	118	76	71	140	151	269	344	60	353	275	108	669	203	276	663	150	436	170	2773	140	201	42	110	388	259	284	146	71	144	277	197	348	230	236	143	1311
CEP250	Panel	1606	854	798	1260	1167	1102	26014	817	1275	789	691	9210	37645	569	268	581	570	652	468	351	824	808	657	883	407	581	1115	266	971	539	1696	397	469	308	384	726	553	782	335	221	372	864	508	982	647	522	527	1679
CEP55	Panel	100	136	146	0	110	83	13	71	2	74	42	24	57	12	59	38	40	75	24	66	57	60	134	37	34	48	111	47	9	231	0	18	40	65	38	29	10	29	11	3	15	41	65	61	105	18	51	40
CES1	Panel	843	760	1191	2417	245	370	162	319	1316	471	313	269	169	295	815	408	386	1779	1123	760	777	306	314	1350	732	793	1797	159	1582	734	3055	1178	325	244	572	558	512	609	276	67	701	875	840	735	583	452	403	3528
CGREF1	Panel	2016	424	1205	896	1702	2786	187	516	757	382	212	65	110	420	68	134	1171	664	449	126	1389	1192	1201	1391	461	228	1255	864	1458	137	1129	256	1297	383	590	4881	2533	3296	522	748	206	850	443	1039	2056	411	716	1412
CHDH	Panel	4773	636	548	683	1185	769	2474	1621	571	1274	928	281	1001	285	1198	644	863	401	314	98	1279	783	1309	1261	380	354	1704	1059	1004	542	1031	169	164	120	146	720	192	981	91	216	177	769	190	723	1638	471	658	1116
CHGA	Panel	408	116	172	760	57	86	756	44	350	89	29	84	258	37	43	64	154	224	116	103	190	87	102	423	192	197	417	46	450	76	871	127	94	11	79	128	70	215	51	26	71	208	71	236	64	121	69	1022
CHIT1	Panel	498	289	354	1147	63	116	1458	139	537	264	74	352	371	379	80	220	211	508	157	204	331	135	192	417	349	136	521	79	588	124	1479	1316	284	64	213	438	502	441	169	90	86	259	240	308	81	163	68	1248
CHMP4B	Panel	5488	1728	3280	1661	3977	3066	475	3249	2153	2194	2355	540	144	1659	2341	4940	1992	2659	1572	1741	2883	2154	4019	3232	1185	1521	4777	1793	2304	3092	3012	1598	1243	1934	1782	3452	1869	3487	1170	764	1270	2355	1580	1788	3256	1323	2225	1934
CHRM2	Panel	261	156	95	686	134	96	721	95	467	88	95	183	709	99	171	112	120	221	246	121	538	258	137	445	156	191	389	71	387	108	488	89	123	43	116	282	341	281	55	40	49	449	124	237	212	88	249	1211
CHRM3	Panel	127	188	393	1432	57	182	232	174	806	263	59	41	41	94	132	65	176	202	164	197	284	77	147	436	176	150	486	67	421	95	1601	132	112	31	95	185	127	150	68	32	97	333	124	286	251	143	151	1274
CHST10	Panel	645	274	358	916	431	403	221	276	743	382	268	59	107	35	344	363	269	350	317	129	424	358	225	612	262	279	625	171	751	206	816	176	282	122	243	582	312	604	147	140	240	414	212	309	212	177	178	1212
CHUK	Panel	774	279	605	1314	456	501	77	251	659	359	374	97	141	224	499	443	483	675	595	399	616	422	366	762	296	293	867	189	542	300	1690	295	290	214	328	523	590	525	212	121	302	463	295	368	497	304	474	1559
CIITA	Panel	5105	2957	2171	1492	2904	1088	887	2731	980	8488	9629	1474	997	1697	505	1941	1708	4295	2305	1722	3981	3158	4216	3058	1323	2479	6800	1948	2708	3202	1313	2082	1445	3834	3899	2655	2974	4494	3638	1323	877	2269	2497	1545	3510	2427	2725	2972
CIP2A	Panel	640	278	270	1111	308	239	1886	187	509	289	182	453	2148	156	141	127	443	356	268	228	312	370	204	490	236	228	594	221	1077	226	1938	187	114	49	103	252	142	295	75	47	90	390	125	397	432	180	235	1318
CKAP2	Panel	1747	976	753	1499	1283	771	212	1035	668	978	965	255	366	263	936	742	715	1138	807	654	1479	840	959	1100	357	750	1409	682	1262	1031	1309	416	409	567	562	1029	570	666	220	232	467	969	612	843	1243	529	834	1777
CKAP2L	Panel	545	612	470	1062	380	361	766	273	442	263	191	132	263	193	301	173	339	602	602	137	844	419	299	726	258	313	689	126	479	241	1474	247	266	156	248	519	618	553	187	107	113	787	265	272	380	176	366	1386
CKLF	Panel	662	513	896	723	358	428	934	380	514	371	305	162	179	179	161	133	321	333	297	72	384	338	183	493	207	270	649	148	667	266	1243	292	153	110	165	261	188	296	129	51	219	437	173	422	309	236	285	1232
CLCA2	Panel	475	368	505	948	220	283	353	176	678	150	151	53	57	107	230	122	275	579	481	138	650	303	161	659	217	314	670	67	582	140	1484	217	199	76	165	334	454	294	132	112	113	578	235	310	297	205	315	1532
CLDN3	Panel	1922	641	740	1373	1188	834	4650	1448	927	1205	1024	341	1549	271	495	830	895	408	346	139	651	432	432	846	328	406	4245	474	1074	138	1400	140	431	69	145	1944	980	648	141	246	220	1210	508	603	812	106	229	1454
CLEC12A	Panel	2216	947	620	1547	868	587	384	710	875	1026	1221	174	179	314	479	239	706	1223	1279	872	1374	617	573	1108	356	599	1468	653	988	1465	1247	816	472	869	939	804	1082	1073	619	333	512	1033	625	464	724	453	856	1952
CLEC2B	Panel	597	463	927	1309	751	368	394	309	673	573	693	221	98	204	259	202	501	1005	745	734	949	752	456	547	210	445	760	174	405	572	1545	441	319	579	491	395	428	299	213	75	221	751	418	386	555	805	520	1286
CLEC4A	Panel	1679	879	871	1737	1236	801	589	854	1072	894	870	274	303	613	371	664	803	1362	1005	887	1264	990	1022	1226	545	968	1658	560	1134	1231	2652	776	587	811	1056	1415	1196	1194	599	461	377	1170	612	729	944	991	871	2251
CLEC4C	Panel	472	340	570	1500	139	281	269	142	670	211	76	106	110	118	157	84	269	966	430	136	497	173	194	640	205	255	506	70	413	134	1296	242	214	60	180	339	334	428	116	109	78	675	193	469	274	376	269	1408
CLEC5A	Panel	644	573	491	1850	199	392	118	319	925	207	208	75	255	205	256	235	360	488	409	562	660	360	628	957	318	723	715	370	770	904	1872	465	334	779	522	598	536	458	250	105	179	944	260	243	405	751	316	1703
CLEC6A	Panel	558	426	271	1681	322	351	1582	178	1036	238	225	148	308	143	317	125	401	646	566	205	727	410	221	694	162	287	708	135	371	362	1676	305	310	158	238	498	649	604	248	210	312	833	256	416	386	249	407	1427
CLEC7A	Panel	1842	1113	781	1937	1018	757	114	928	1648	964	1154	205	266	496	284	543	634	1174	998	1311	1039	928	1294	1155	378	861	1470	600	978	1392	2640	872	118	193	151	301	268	209	158	67	492	1080	697	1079	617	705	738	1799
CLEC9A	Panel	1143	464	610	1646	591	397	156	278	873	593	695	83	129	147	328	227	509	928	813	204	986	645	332	822	294	353	801	200	614	225	1515	245	283	133	275	466	576	576	170	200	160	967	456	341	438	303	606	1898
CLSPN	Panel	787	385	442	1541	446	428	1091	373	609	246	276	86	262	183	447	192	395	514	499	120	747	339	346	688	224	313	734	128	420	361	1674	265	179	132	151	322	332	325	121	71	103	619	333	449	464	212	407	1649
CMA1	Panel	361	337	375	1137	118	197	78	119	406	131	71	59	107	92	229	74	210	360	228	160	339	125	225	820	282	192	737	73	766	138	1487	182	174	36	151	440	279	411	121	53	37	401	281	307	301	176	125	1668
CMKLR1	Panel	902	408	1441	869	636	366	111	423	469	587	485	628	162	811	613	245	380	1185	605	1078	819	1148	549	531	404	656	1405	191	1069	427	1205	691	626	437	903	925	922	1062	504	173	303	424	796	474	540	586	645	974
CNNM1	Panel	284	189	0	0	45	85	3272	121	14	72	39	183	917	2	3	31	11	34	37	43	69	31	29	9	7	0	200	20	0	0	0	5	18	22	9	155	38	15	5	63	46	47	14	52	7	0	4	12
CNTLN	Panel	2715	1289	1096	1455	2549	1043	496	656	874	1507	1442	235	211	754	897	947	1570	1595	1134	524	2186	1491	1076	1467	523	700	1971	697	1350	661	1644	706	230	317	260	899	628	715	418	180	695	1027	834	1181	1618	1013	1188	1945
COCH	Panel	167	188	0	58	42	7	2210	83	36	78	65	161	634	34	73	2036	79	307	125	0	145	104	73	140	35	30	83	11	110	24	373	29	52	39	39	96	186	156	63	45	104	78	41	106	80	63	34	364
COL1A1	Panel	4724	3730	50900	817	12306	13056	2343	4677	746	1720	2672	6490	2018	6985	2716	2956	6052	14614	41819	17118	11407	21465	3244	6661	3239	257	3983	1241	2721	1818	2147	5536	1930	31809	5813	3276	6201	617	3374	216	19860	1889	86308	18803	14306	24150	33971	3572
COL1A2	Panel	8355	8427	47769	569	14714	13328	2802	5079	1205	2439	4871	6903	1903	8486	3306	6651	7385	16879	40053	10988	15967	19837	3628	5749	3612	352	6596	2176	4059	4053	2362	4711	1519	25644	7479	4096	7599	811	3616	397	22508	2856	78267	18310	12915	20621	34800	4613
COL3A1	Panel	4743	4085	28511	1685	7931	7155	2006	2226	869	1816	2860	5482	629	4526	1697	3369	3466	9132	17488	3566	7625	10666	2027	3203	2313	317	3695	1217	3955	1290	2266	2431	2305	14130	3713	2952	4906	1388	3317	515	13045	1604	35489	8871	5998	10888	13936	5392
CORO1A	Panel	4134	1989	2980	716	3187	1331	810	3407	1354	5118	6874	4015	680	2396	291	1023	1668	6670	2249	4035	3426	4762	4047	1878	1471	2968	5572	2152	2340	3041	811	2734	1387	5231	4028	2244	2444	3996	3447	1372	1732	2055	2577	987	2600	2323	3177	2145
CPA3	Panel	1247	890	1124	1084	969	836	124	282	882	291	462	111	181	1222	341	289	772	1543	883	1429	1573	1010	529	1244	447	347	1192	491	1352	220	2475	537	276	86	198	579	748	474	230	128	607	944	577	1117	725	2353	1071	1773
CPE	Panel	9626	4458	13366	1092	10507	7862	582	1178	587	2188	2616	991	779	2131	1988	3798	6032	6986	3551	2333	11628	4356	2111	2178	1128	1200	5501	2888	3046	4627	1847	1958	1866	1824	3632	5242	3661	1165	1535	472	13442	2372	9918	7942	5492	15570	8929	1977
CR1	Panel	657	1103	1692	1913	446	470	668	306	1229	469	396	335	176	962	353	380	586	2065	957	1090	900	549	404	927	518	1006	1450	174	1272	914	1838	1337	195	156	302	281	296	179	118	50	341	648	437	481	611	1369	418	1838
CR2	Panel	568	223	481	1087	282	305	242	129	447	258	211	178	132	144	284	160	237	851	459	155	718	434	226	605	220	250	565	100	369	131	1749	241	196	77	175	429	608	392	132	124	156	641	270	279	289	283	355	1173
CREB1	Panel	3089	1298	918	817	2156	885	341	1352	871	1525	1650	470	286	855	1235	1410	1604	1718	1067	771	2446	1628	1204	1765	732	987	2242	861	1836	840	1547	646	1491	1677	1928	3042	2208	3412	1287	925	834	1708	1198	1089	1736	922	1550	1773
CREB5	Panel	2970	733	674	758	2291	1343	413	1713	808	1098	828	123	249	483	125	216	899	682	458	292	1325	624	811	1210	432	642	1316	618	926	726	1249	355	548	437	679	1753	803	2130	441	766	459	1321	434	1433	1423	723	1100	1635
CREBBP	Panel	7521	2502	3051	1439	6521	4408	316	2756	1583	3469	3717	697	147	1765	3218	5414	4200	3565	2195	1859	4660	3341	3364	3394	1344	2024	5224	2100	2954	2496	2476	1399	1128	2125	1760	4085	2168	3495	1371	773	1911	2231	2341	3161	3688	1910	3687	2774
CRISPLD1	Panel	501	466	1358	406	259	262	576	125	259	103	191	57	154	161	189	145	245	824	651	176	800	457	160	165	42	109	546	77	68	102	885	158	59	176	76	179	500	125	135	127	297	336	505	176	216	201	508	327
CRMP1	Panel	378	345	389	1088	94	142	144	165	578	178	48	45	94	68	190	177	204	269	206	117	302	103	248	582	188	172	524	69	672	88	1455	110	218	53	223	373	249	462	119	41	144	251	246	385	245	198	76	1398
CRP	Panel	402	376	405	1653	164	358	143	637	4158	325	137	64	119	130	281	165	273	275	411	211	536	263	255	882	308	291	819	102	874	122	1458	164	246	48	172	420	339	326	123	44	99	618	274	344	298	271	268	1894
CRTAM	Panel	483	500	221	1002	241	240	301	246	635	508	385	151	104	127	244	198	324	633	509	479	723	431	339	862	276	377	691	110	1014	202	1131	399	379	121	335	522	632	759	277	131	213	604	349	240	453	286	425	1581
CSF1	Panel	1124	424	1874	697	1095	519	6101	1163	693	1089	1225	3064	13915	769	295	530	846	1511	1171	765	1381	1402	1525	1168	478	1181	2207	479	1088	1118	875	661	184	312	234	301	255	227	223	78	412	1346	1610	631	1147	793	829	1493
CSF1R	Panel	3387	4515	6123	1503	3931	2423	538	3557	1965	3216	3788	2601	981	3869	538	1304	2527	5698	1696	4185	4511	6028	3494	2126	1561	4153	5269	2011	3691	6432	2449	2527	2484	8846	7060	3201	5754	3428	2323	1521	2151	3144	3458	1532	3240	4864	3835	2637
CSF2	Panel	117	164	42	0	0	0	167	3	0	11	17	27	84	0	3	30	3	14	13	36	12	0	9	2	5	2	23	0	0	7	0	8	17	4	7	0	13	6	0	1	53	13	0	11	3	0	0	0
CSF2RA	Panel	1708	1374	973	1637	687	663	1554	1282	1312	769	867	1657	5772	726	311	914	604	1056	858	1397	944	1167	1196	1093	645	828	1605	525	1310	1928	3433	656	232	525	587	511	688	442	296	153	518	1214	699	759	769	1033	688	2446
CSF2RB	Panel	996	608	644	1277	615	236	388	543	676	685	685	483	209	497	158	224	350	811	553	1140	776	540	504	1071	466	477	1231	193	805	609	1462	591	244	332	457	503	313	512	222	84	380	536	405	534	542	605	336	1655
CSF3	Panel	320	223	337	1347	190	129	358	162	647	229	79	113	155	61	94	112	259	287	157	128	328	185	180	674	214	225	397	140	624	80	1711	199	342	37	266	491	251	492	196	65	72	287	139	311	117	51	110	1398
CSF3R	Panel	1862	1402	856	2072	933	751	266	1152	1509	993	1012	672	593	1024	328	353	521	917	1451	1963	1078	1185	916	1227	534	1214	1552	584	1469	3126	3263	1288	472	2195	1548	805	1013	742	580	218	1132	1309	766	583	761	1023	699	2179
CSK	Panel	2741	1258	1065	248	2327	992	344	1731	614	2435	2449	1114	284	1107	675	1145	1328	2559	1154	1272	2209	1924	1867	1477	807	1326	2145	1201	1596	1720	1195	1256	441	1167	1119	1059	741	1171	684	245	1186	1032	1346	1113	2115	933	1888	1199
CT45_family	Panel	1386	1280	928	3682	734	933	3955	1211	3913	1473	818	561	1112	358	613	495	988	1614	2431	702	1948	1014	763	2819	802	1420	2878	487	2245	1203	7797	645	1046	415	1083	1594	1637	697	329	202	320	1806	1085	1616	1220	735	1320	8265
CT47_family	Panel	1617	967	1614	6606	759	852	3591	711	3170	925	706	335	612	394	646	378	678	1162	1475	298	1912	943	652	1802	451	831	1615	412	1394	858	5238	584	439	191	384	411	545	300	191	113	201	1847	1189	863	496	393	877	4205
CTAG1A_1B	Panel	209	213	0	0	0	0	114	5	0	0	8	15	93	0	0	15	0	15	11	0	31	15	0	0	12	0	6	0	0	0	0	3	1	5	0	0	14	14	0	19	30	9	6	53	0	31	7	0
CTAG2	Panel	386	96	0	0	8	0	553	50	12	36	18	149	395	1	0	14	8	37	19	0	11	23	17	39	16	14	32	6	48	9	214	2	33	11	32	58	59	31	16	35	92	66	0	59	4	63	13	104
CTBP1	Panel	7626	2465	3006	1409	4927	2169	542	3381	2041	2378	2740	833	290	1877	3097	6361	3214	3442	2590	1793	4415	3138	3028	2997	1242	1864	4885	1799	3124	2427	2446	1216	1071	2315	1915	2891	1661	2950	967	556	2178	1863	2250	3290	3791	1557	3215	3255
CTLA4	Panel	951	508	444	1524	226	283	3002	393	755	594	786	695	1743	360	357	184	347	865	625	472	952	570	630	818	486	405	1501	172	801	473	1810	430	167	83	152	373	392	367	164	93	192	1076	381	343	485	359	447	1923
CTNNB1	Panel	19251	4412	7393	1635	22845	9088	3908	6089	2878	7433	6894	1857	943	3918	7944	9124	6876	5820	5360	3953	9183	4460	5094	3963	2182	3482	8008	5374	3960	4075	3988	2598	1415	2772	2148	5769	2549	4992	1734	1205	9740	4425	6608	9986	11265	4282	13825	5460
CTRC	Panel	148	205	39	0	20	0	2618	9	0	10	28	181	705	0	3	18	7	37	22	0	27	30	14	9	12	7	8	5	0	9	0	2	12	28	6	2	15	15	8	1	107	12	16	29	5	109	14	30
CTSG	Panel	414	328	711	932	130	144	3134	157	506	163	117	164	324	132	70	83	173	559	154	520	310	185	161	544	241	166	742	72	478	92	1104	175	196	32	154	435	230	438	132	74	178	220	112	220	89	72	86	1239
CTSH	Panel	9437	2334	4256	1313	5133	5240	397	3604	2065	4642	4902	2227	502	2418	2922	8468	3287	5430	1588	3588	4820	3083	4424	5102	2475	3214	6561	3803	5056	14982	1750	3917	1286	5130	4327	3922	2219	2348	1411	861	848	2962	2667	4154	5595	2216	3089	3281
CTSL	Panel	6382	2526	11557	3768	4353	3594	669	3805	5293	3174	2390	4860	351	7948	1638	2251	3597	5539	1868	13072	4050	6517	5153	4113	2305	6688	6724	2818	6459	10776	6637	8104	6275	12015	8292	5169	4625	7066	3030	1216	1127	5305	2961	3391	5734	4229	2754	3894
CTSS	Panel	3504	2926	5088	2400	3088	2462	1263	3973	3100	7194	6549	6811	810	5860	579	2090	1907	6692	2420	9968	4555	5212	3493	3400	2388	4372	8432	2199	4749	7393	2525	7767	1335	3977	4109	2514	3515	2346	2444	631	1941	2590	3263	1701	4491	3663	2692	4644
CX3CL1	Panel	1224	215	438	1070	1361	614	1635	616	917	729	390	155	378	137	166	576	854	387	362	167	1150	412	445	823	240	277	1232	558	784	151	1268	150	148	32	82	495	233	492	123	80	233	526	496	1012	1082	181	640	1497
CX3CR1	Panel	2511	723	733	1274	2185	129	850	2073	1188	1136	987	70	210	232	422	357	866	644	615	228	1490	549	1214	897	279	843	1241	1489	1118	3547	1287	345	252	1452	1153	640	638	735	236	254	539	986	691	987	664	457	1057	1751
CXCL1	Panel	3948	1504	1807	2243	2125	902	469	781	2203	583	359	509	71	996	102	340	810	1617	664	5973	881	726	5252	1894	665	1745	2977	976	1220	8300	3346	1969	1946	9409	10760	1085	1571	1123	406	461	359	1543	359	432	782	575	604	2618
CXCL10	Panel	11022	1488	3702	1614	2057	1553	420	2958	1134	8731	14266	726	145	2297	313	1036	572	4273	978	3973	8675	2142	3995	3798	1221	1003	27088	936	1819	2355	2219	4184	1102	737	738	1066	1070	5396	8549	780	190	7118	8037	658	5041	677	1916	2617
CXCL11	Panel	675	622	487	1705	401	368	505	232	588	265	176	71	79	145	322	236	436	730	738	143	703	422	183	730	225	307	647	105	505	237	1827	290	168	80	146	319	366	347	175	78	115	554	278	375	375	235	404	1530
CXCL12	Panel	12446	2419	9124	1519	7690	3371	1425	1754	1953	13681	13228	3733	1273	4222	477	6241	3456	15677	5266	2483	5132	5699	2407	2494	1963	1887	7930	4929	3579	711	1722	3346	534	1262	1270	1634	1553	1569	1549	206	3023	1303	4301	2345	4244	4673	4384	4906
CXCL13	Panel	306	151	138	1	59	66	10169	43	0	82	56	2631	11349	224	8	42	74	1006	157	249	54	73	68	30	275	14	229	13	83	22	0	73	12	5	6	18	24	34	11	7	0	44	82	54	61	52	28	283
CXCL14	Panel	34509	1250	10961	3426	18018	12444	983	6449	1511	25344	18136	100	158	1218	174	17668	2496	1019	1079	352	9246	3947	8226	5528	2115	1990	7110	31909	6784	3253	2041	652	3383	3227	3235	4253	2237	13982	769	3846	703	7489	5329	3156	12205	608	6808	3344
CXCL16	Panel	2575	2009	3396	577	2029	2027	366	1990	1744	2837	3477	2135	627	3790	504	933	1064	2460	1212	4010	2106	2813	2706	1651	1082	2437	4593	1460	2463	5212	1081	3409	656	2508	1973	1578	1970	1110	829	469	1027	3037	2100	1322	2691	3083	1922	1209
CXCL2	Panel	984	916	2295	1483	860	1204	4494	430	1146	401	308	753	1474	936	256	242	715	1586	744	1832	1019	995	7996	1018	564	876	1673	272	828	3239	2497	1362	1520	2885	3551	789	927	1281	561	308	228	1043	365	474	733	596	539	1856
CXCL3	Panel	835	404	1111	1514	588	689	1444	224	1087	262	280	205	255	381	248	232	461	630	673	1993	930	607	901	741	325	719	925	165	565	432	2151	1061	342	149	372	567	640	695	335	123	136	671	276	342	494	296	444	1714
CXCL5	Panel	492	337	51	289	321	234	8044	88	287	50	68	573	2186	175	14	26	40	67	56	1221	970	1781	2712	43	25	281	13	10	49	3033	389	313	111	3483	3818	1087	641	85	170	188	308	434	61	586	131	195	188	154
CXCL6	Panel	1086	456	150	2243	346	186	1941	271	1131	121	59	139	488	213	92	109	224	275	253	1505	290	162	186	560	168	461	440	114	435	2583	1713	196	167	3285	2894	513	468	351	88	95	172	362	150	480	181	204	209	1610
CXCL8	Panel	1282	653	4808	16512	789	1407	445	393	8510	208	344	735	328	1087	309	266	625	1165	935	15025	1074	650	649	1060	681	3787	1056	154	1278	2265	29193	3838	1090	1581	1473	687	1506	692	313	160	214	1327	390	900	487	1086	472	3565
CXCL9	Panel	7771	904	4217	2469	1766	1348	681	1229	996	8894	13238	973	126	2248	505	454	576	2662	1091	4617	3843	2196	3892	1588	1186	1188	34415	645	1929	1529	1171	3294	450	373	630	748	772	4341	6013	553	51	1510	3017	892	4794	454	1784	4520
CXCR1	Panel	520	236	194	1215	93	132	170	199	439	181	95	50	101	86	125	90	159	223	282	90	389	249	155	520	209	274	474	105	444	266	1378	145	165	143	152	232	248	247	94	50	252	464	200	283	208	97	203	1210
CXCR2	Panel	1229	1139	880	2637	358	240	164	585	1253	3119	2631	492	234	339	388	264	580	769	631	649	1744	680	1169	1755	675	768	2449	298	1775	778	3407	727	362	465	461	652	473	961	336	133	589	1861	1258	579	849	478	533	3913
CXCR3	Panel	580	308	405	686	115	20	567	278	386	595	876	277	146	178	58	80	172	377	286	381	315	622	226	335	228	179	593	168	649	145	351	246	100	42	142	124	72	188	125	37	121	321	235	181	302	440	216	768
CXCR4	Panel	6714	2427	3988	2481	7583	4585	412	2390	3744	2102	2587	5627	392	5957	1137	1812	3673	17574	1487	9652	7162	3572	7669	3117	5152	2256	4973	1564	6068	7089	6127	6872	1717	5058	3340	3330	2254	3214	2984	1485	7210	8911	3608	3503	7399	3241	10811	6825
CXCR5	Panel	527	307	379	1368	121	61	13053	123	1039	216	83	2151	8927	129	101	76	228	399	262	102	339	165	172	673	263	306	679	112	885	109	1722	230	232	30	178	397	169	446	132	63	161	427	89	292	109	92	79	1699
CXCR6	Panel	603	251	874	919	142	481	1712	289	489	566	598	957	148	551	228	134	192	992	451	817	514	519	572	375	438	411	1343	157	518	384	1264	478	378	256	340	388	603	622	472	181	74	636	331	356	426	404	345	1183
CYBB	Panel	4149	2658	5735	674	3246	2398	1030	4869	2374	5773	5659	3571	1067	4840	416	1394	1505	7936	1875	8570	3795	4512	4539	2260	2424	3433	8711	3004	4264	8180	785	5381	1112	3266	3279	1625	2205	1406	1378	500	1906	2173	3637	1414	3261	2634	2670	1713
CYLD	Panel	1512	893	1524	872	1100	1369	831	854	752	984	1122	498	161	634	453	898	616	1210	910	842	1181	944	803	1028	447	697	1461	598	795	1222	1492	615	370	427	568	794	720	1065	446	181	462	1273	683	627	994	701	698	1661
CYP27A1	Panel	2745	898	1651	1541	770	763	841	758	2034	1827	1134	1646	744	2522	625	377	1260	1783	572	2486	1453	960	634	1852	1309	1228	2477	1171	2623	623	1728	2661	917	516	690	2701	2264	3789	1075	680	646	1240	632	840	2817	709	839	2020
DAPK2	Panel	244	223	29	28	114	16	8957	116	7	206	126	19256	79398	28	58	186	82	111	136	140	106	119	48	28	32	257	92	31	78	38	212	14	32	48	34	45	33	31	52	35	225	43	162	75	66	241	226	92
DAPL1	Panel	677	555	736	1814	428	314	647	225	928	329	258	61	163	154	378	196	353	628	640	501	876	371	261	887	319	367	993	120	770	143	1593	275	64	18	37	103	139	114	32	23	113	932	317	418	411	271	447	1993
DBF4	Panel	1426	1105	1198	2923	1264	1185	168	575	1462	638	847	220	131	405	1150	774	1000	1843	1666	848	1745	1146	604	1535	507	800	1557	347	1239	798	4632	683	697	447	507	1041	1129	940	464	226	516	1376	681	902	1123	743	868	3308
DCLRE1A	Panel	1630	877	790	1292	1280	896	234	676	1369	723	775	140	104	358	1163	1014	947	1230	914	522	1079	710	499	1168	381	570	1285	442	1033	605	2058	430	478	472	562	1151	1024	904	380	214	403	810	575	600	856	520	698	2115
DCN	Panel	755	513	428	737	331	321	78	157	447	213	369	68	82	121	275	277	397	806	715	114	840	420	180	717	227	249	672	92	673	124	676	241	491	178	399	767	1070	816	327	287	107	843	460	273	325	292	406	1248
DDIAS	Panel	664	398	617	1276	376	369	70	231	916	256	216	74	100	147	341	212	306	697	656	158	769	353	230	676	214	333	795	162	709	277	1780	207	60	37	45	128	124	113	40	32	93	645	313	452	366	176	367	1749
DDX5	Housekeeping	41573	10359	24857	3474	36947	19310	2379	13473	6587	22816	22182	8200	905	11240	21928	31837	17766	23080	22477	15075	24030	18687	23395	10359	5915	9971	19522	14068	10851	15365	7897	11905	4005	10903	8976	14266	6156	14830	7102	2211	18491	7182	15785	23448	25973	15540	27385	11298
DDX58	Panel	1304	570	710	1397	858	358	116	831	803	987	992	128	101	362	343	587	730	1001	737	259	1040	569	494	997	437	380	1217	558	956	418	599	359	115	87	130	425	251	444	131	64	299	1506	3140	499	893	596	791	1759
DEFB1	Panel	3604	905	1869	1449	4723	5002	490	1460	1247	1840	1218	54	147	1084	96227	38687	3575	1919	958	712	914	547	1947	1554	735	1787	3866	3282	1946	908	1377	504	953	396	663	1437	1326	724	274	1844	250	4074	647	478	1576	286	1034	1560
DEPDC1	Panel	937	1030	1509	3506	971	1020	2001	398	1257	478	555	198	632	272	601	660	1112	1625	1402	457	2017	990	493	1491	466	720	1619	319	989	499	4166	496	374	230	322	789	1030	645	260	197	280	1358	679	759	896	629	1029	3082
DGAT2	Panel	375	187	380	612	127	124	387	139	332	173	84	410	1551	45	102	102	157	177	73	121	251	138	118	412	178	185	414	79	358	136	966	128	156	87	280	265	210	320	118	69	132	255	71	191	151	98	76	982
DGKA	Panel	763	432	506	71	545	339	349	432	130	670	1108	1051	1347	430	74	209	317	1747	1056	925	548	995	722	276	492	321	776	246	427	327	388	388	97	232	157	177	163	206	240	80	459	335	672	405	495	841	648	1137
DHX40	Panel	4327	1945	1630	1296	4347	2959	395	2306	1238	1855	1955	199	172	1290	1629	1756	1888	1958	1294	933	3131	1992	2074	2662	874	1214	2861	2063	3055	1810	2073	853	238	328	316	1143	535	560	183	117	816	1389	907	1606	2059	1467	1653	2077
DIAPH3	Panel	738	258	533	989	308	267	110	316	833	302	202	60	142	155	267	170	301	401	350	295	427	260	274	745	294	484	749	164	800	269	2153	200	182	55	149	425	219	276	101	64	144	513	236	417	422	83	225	1902
DLAT	Panel	1116	338	452	1061	732	747	451	635	615	542	453	418	879	398	1248	1286	588	655	389	224	790	488	492	826	377	466	1035	333	1197	431	864	367	298	202	260	667	453	713	206	110	331	521	307	596	709	427	412	1343
DLD	Panel	6716	1647	1955	1250	5113	3680	2552	3726	1519	3349	3252	458	347	1363	11605	6783	2471	2971	1593	1257	4162	2624	3277	3135	1055	1687	4317	2767	2561	4920	2720	1305	729	2207	1862	2834	1039	2646	556	603	1343	2057	1393	2523	4196	1155	2672	2336
DLGAP5	Panel	644	389	304	1417	293	263	221	182	589	242	191	63	95	167	312	191	328	481	397	331	644	381	290	787	280	288	909	112	756	229	1372	252	323	165	275	395	462	658	235	92	13	524	299	303	502	204	373	1806
DLX6	Panel	423	390	273	1378	243	246	4857	213	862	205	102	543	2234	92	147	134	270	348	340	66	476	177	168	536	144	263	496	108	391	136	1506	148	208	51	205	487	332	431	169	80	210	364	140	436	207	101	198	1529
DMBT1	Panel	488	465	320	1110	162	144	528	193	863	223	112	83	203	115	271	150	230	275	253	213	413	125	193	813	207	298	705	88	559	115	1346	234	307	60	246	480	526	532	154	65	125	427	215	342	274	220	208	1752
DNAH14	Panel	5645	1519	1309	1698	2335	2478	213	923	1137	2109	2019	102	120	955	1607	1832	1767	1472	884	660	2372	1260	1375	2181	637	797	1407	1073	1186	631	2984	842	332	329	277	1126	771	741	385	329	404	1895	530	1455	1577	649	1082	2285
DNMT1	Panel	1499	705	1069	165	1514	505	379	870	266	1046	1214	303	166	499	785	1266	702	1059	750	593	1202	991	993	547	282	552	1258	484	448	968	564	438	217	602	405	525	251	376	238	117	801	530	804	822	1109	444	1042	508
DOCK9	Panel	2710	381	392	1	3440	1378	240	532	190	687	898	166	44	294	479	1099	1010	417	670	336	1605	563	612	283	148	346	734	583	254	422	120	127	63	195	117	564	108	242	105	72	1773	230	1133	2311	1602	391	2220	472
DONSON	Panel	1079	527	533	1390	527	747	52	379	960	407	281	92	111	250	315	336	584	733	547	246	763	317	455	942	372	404	958	219	1067	376	1562	326	280	181	278	601	489	581	187	93	288	780	340	648	553	403	522	1789
DPP4	Panel	6252	1047	5204	1383	3036	4317	910	3103	1775	2359	1591	247	236	1531	443	2182	2048	1134	1361	1091	6195	4206	3665	3921	1881	1282	9963	1973	2660	33690	1768	827	1407	5387	5393	3562	1284	2586	504	328	457	3327	627	3832	3608	674	1000	1900
DPYSL4	Panel	140	130	46	51	64	39	308	11	0	13	17	16	46	11	6	22	12	68	14	22	41	32	5	7	20	66	89	0	5	67	0	25	18	332	125	9	194	7	17	7	63	18	21	133	8	43	19	24
DSC3	Panel	228	279	84	1035	174	169	313	178	506	197	138	76	135	99	172	114	250	391	266	132	458	201	154	615	140	278	541	95	413	87	825	207	246	95	161	513	379	344	142	98	121	411	149	317	198	138	244	1236
DSE	Panel	2530	2184	2511	1430	1593	1299	384	1645	1263	1916	2107	614	393	1678	813	912	1041	2816	1908	2322	2280	1835	2168	2182	734	2651	3469	760	1643	3503	3021	1821	636	1830	1746	1146	1521	1154	950	350	1273	2064	2274	1087	1688	1583	1714	2767
DSG3	Panel	481	159	224	999	126	232	89	107	678	139	82	54	89	40	148	91	146	210	261	165	349	190	189	464	190	226	540	43	459	100	1052	123	111	18	51	202	158	101	55	30	20	412	144	346	181	194	191	1216
DST	Panel	1833	1450	1432	837	1975	1227	467	3732	1796	1524	1644	345	284	1480	4587	4565	935	2124	1752	1083	2126	2073	1363	2494	1246	1597	2719	985	2553	1162	1276	903	288	360	489	867	896	556	364	148	2118	1362	1793	1880	1753	2653	2083	2117
DTL	Panel	613	252	339	808	273	166	87	355	485	334	174	82	164	163	376	183	257	386	270	236	567	234	294	822	310	267	667	146	1001	221	1094	225	394	168	338	709	620	685	190	127	111	584	256	402	398	266	323	1609
DUSP4	Panel	1087	328	888	1963	659	470	2100	385	1326	740	726	358	352	195	266	250	457	564	620	817	1001	408	1296	757	274	401	960	242	534	294	1501	414	435	145	308	665	533	721	548	148	168	607	442	954	532	180	403	1906
DUSP6	Panel	824	266	490	2347	410	275	72	177	1520	286	154	111	77	174	142	209	402	406	225	139	493	287	152	627	223	233	552	212	863	286	4504	224	291	90	229	360	294	547	174	94	286	657	232	930	235	215	178	1630
E2F2	Panel	186	160	224	1098	57	65	24438	143	580	135	69	14561	91381	96	64	77	219	186	154	24	176	202	137	535	208	174	496	52	567	70	1260	114	40	8	25	71	31	85	13	24	182	297	77	207	92	94	120	1265
E2F7	Panel	248	163	0	0	40	0	41	50	5	20	31	11	81	5	27	21	15	26	10	29	34	14	24	10	1	23	71	12	11	71	68	12	25	10	11	10	20	5	6	0	30	9	21	63	56	0	20	19
EBF4	Panel	504	206	138	0	448	501	687	810	189	164	133	135	366	49	508	1561	373	187	289	134	670	376	177	77	65	153	103	207	361	60	80	56	85	91	74	562	168	55	38	25	207	123	320	814	245	172	321	75
EBI3	Panel	672	380	716	744	226	371	175	122	748	351	369	161	45	158	57	104	280	397	234	199	469	281	317	622	277	258	909	158	962	333	1673	255	448	182	464	409	280	706	295	175	79	591	262	363	342	108	255	1320
ECT2	Panel	1077	372	637	573	1095	669	543	658	681	574	611	134	158	281	852	1349	608	1019	670	547	907	614	621	842	279	723	1062	427	667	959	1905	532	372	521	498	836	656	669	260	190	282	857	493	515	828	543	690	1546
EEF1G	Housekeeping	50521	10926	45822	5863	71569	124207	1977	17265	9543	19776	18102	7084	802	23611	32217	26781	21657	38358	8994	12929	33770	21892	27976	29209	19052	17689	37244	17538	43052	16722	8807	11916	5120	7904	6060	19809	11811	15303	6314	5196	10148	15082	10872	18338	26229	12424	18743	15289
EEF2	Panel	47840	13138	48714	1815	86857	125409	3439	27622	12084	19249	19238	7490	1384	24953	42747	43393	21794	35152	12161	11205	46006	31333	32953	37554	21758	22434	49659	19418	50989	12461	8697	11254	7114	10175	7305	26405	14811	17091	6909	6368	14092	18378	13992	24883	37715	11125	24766	13722
EFNA4	Panel	708	276	270	1223	376	314	489	337	970	445	214	108	436	159	234	403	376	350	265	140	500	322	284	777	315	321	773	170	940	265	1516	142	245	102	193	367	272	368	123	71	167	500	174	591	256	233	267	1810
EFNB3	Panel	570	129	452	1216	336	179	226	108	669	227	71	81	100	103	103	91	333	288	216	182	257	97	126	573	267	248	526	128	759	135	1018	141	130	21	86	282	143	281	99	25	168	297	135	294	125	163	137	1388
EGFR	Panel	8632	2858	3649	1594	8214	13571	1593	2129	1732	3421	3141	142	181	3407	1928	2473	3033	1972	2336	772	3756	3274	3095	3456	1559	2822	8723	2872	4142	5552	1573	922	944	3113	2051	2065	1064	2294	750	536	719	3196	1202	5511	4677	3231	2021	3127
EGR1	Panel	1246	633	53432	1638	1640	2192	930	532	2066	393	394	1240	203	2146	581	394	529	4273	1032	2906	1221	598	12692	1144	1739	823	5433	597	2201	542	4111	3357	345	193	272	886	437	1011	368	132	865	958	874	1027	1072	480	1354	2916
EGR2	Panel	826	280	1186	1234	168	195	53	190	782	395	274	233	149	261	105	106	213	555	281	369	322	211	1011	824	335	293	972	120	1310	241	1078	657	298	59	275	446	248	406	164	58	168	489	190	311	253	335	221	1582
EGR3	Panel	468	482	1928	932	327	226	204	193	564	210	192	93	162	218	200	140	309	693	475	437	600	340	1093	556	196	314	492	136	450	363	1237	295	165	114	176	308	340	294	176	64	136	477	246	401	356	146	352	1072
EHD2	Panel	14460	5890	5226	287	17578	10060	1462	2985	1160	1348	1612	405	419	3421	1060	1814	8268	6217	3699	2268	10950	6552	8967	6976	1874	2125	7620	4143	5665	6673	181	1963	1901	4783	4246	7279	4208	4998	2283	1599	5104	4817	5735	5997	9859	3514	9491	2000
EIF2A	Panel	1115	832	1341	3286	1831	1967	2358	709	1662	1291	1237	398	647	371	875	1080	1282	1786	1408	663	2177	1079	952	3829	1027	1177	2455	840	2947	512	7193	888	818	280	861	1978	1627	1628	722	469	448	1671	796	1020	1351	997	1604	7166
EIF2AK2	Panel	2917	1405	2035	1361	2586	1818	1656	1737	1043	1686	1711	415	499	964	1251	1706	1116	1493	1617	740	2076	1285	1227	1502	600	861	2267	1046	1197	1159	1545	795	349	522	463	1212	725	1035	395	313	1186	4010	6342	1529	1761	1394	1669	2235
ELK1	Panel	1647	528	670	2098	907	1111	114	498	1882	594	490	314	116	374	497	524	948	918	607	574	951	534	698	1527	721	548	1496	399	2021	632	2776	583	795	440	731	1258	691	1439	504	244	419	846	535	888	559	602	739	2914
ELL3	Panel	460	259	93	0	148	60	342	87	23	65	65	35	121	19	107	451	106	145	64	35	77	79	51	65	38	57	71	41	83	43	0	27	44	58	37	60	55	65	50	31	88	36	34	146	67	110	56	39
EME1	Panel	296	258	0	0	122	39	229	32	1	42	23	21	152	12	10	16	32	55	42	0	71	47	25	17	23	25	40	10	19	38	0	9	54	47	50	116	54	71	24	10	26	26	16	42	42	39	27	10
EMP1	Panel	5700	725	10060	1100	8226	2181	1146	1233	575	983	684	313	160	945	1230	2067	2652	3309	1971	1605	4626	1357	4651	1124	608	1025	4353	1929	1339	1065	1577	1573	243	541	384	1715	503	884	296	221	4581	1379	4131	4947	2835	1045	5508	3505
EMX2	Panel	4627	656	1757	1450	2806	3987	134	862	1324	1827	1597	75	82	931	3025	3880	2163	1108	620	213	659	314	565	1668	698	471	2538	1112	2271	226	2056	404	432	289	546	2532	939	1382	492	389	202	757	294	1190	1030	372	549	1830
ENG	Panel	9076	2793	8237	1256	15914	4455	1758	3562	1807	3388	3685	1611	607	3097	1520	2851	7128	5641	8166	3303	12590	6023	2810	2651	1132	2547	5284	3180	3020	3231	2075	1082	1054	2237	1798	4538	2262	2861	1309	589	4311	1603	5633	10294	8616	3452	7920	3337
ENO1	Panel	153657	40296	94016	6341	108875	104476	3716	51719	27761	13530	17064	5068	2176	39078	27820	20535	50326	41508	19308	31894	62544	48280	75163	77938	25492	26322	128203	42223	50524	62282	13248	26004	24492	48522	30598	63084	38713	53851	15057	11343	10596	44373	15234	49890	96836	34238	34207	17887
ENTPD1	Panel	1598	829	1138	1300	2475	1209	831	917	966	906	848	474	214	662	337	537	676	1135	1243	728	1439	1051	834	1137	469	563	1285	535	1151	1093	1487	624	360	561	558	885	808	692	443	176	1343	786	1333	1944	1530	797	1587	1824
EOMES	Panel	612	336	196	1054	256	207	664	288	450	1129	1010	581	157	164	185	137	233	411	400	498	601	453	317	406	159	358	735	177	467	197	1292	371	177	84	164	280	226	479	328	72	133	533	329	342	455	283	379	1182
EP300	Panel	4820	1769	2163	1557	4946	2071	691	2553	1558	2709	2967	611	230	1339	2748	4193	2396	2485	1571	943	2990	2000	2229	2826	1153	1408	3474	1458	2263	1648	1614	1238	943	1639	1488	2742	1929	2833	1172	640	1392	2174	2009	2324	3228	1867	2463	2257
EPCAM	Panel	1586	289	27	0	851	2163	888	1238	150	1042	355	24	50	102	2860	6516	1274	316	166	58	728	681	472	475	104	404	2050	409	336	0	0	37	861	23	34	2510	833	185	96	319	14	611	259	134	1323	41	94	178
EPHX3	Panel	416	280	634	950	204	141	285	150	568	139	73	66	140	167	88	161	272	331	166	36	258	177	133	513	166	176	516	125	703	129	1292	149	145	22	104	206	160	258	70	49	34	437	121	281	113	127	83	1170
EPSTI1	Panel	1640	515	569	1905	480	512	1692	858	873	2299	2188	259	312	387	246	571	430	628	651	451	885	527	884	1006	377	448	1517	460	617	455	1402	407	221	175	251	492	321	433	225	126	193	1486	1593	430	712	459	422	1473
ERBB2	Panel	3815	912	1766	1481	3354	2384	4621	4381	1299	2048	1569	236	687	567	4689	4382	1821	1007	1021	336	1740	915	963	2049	710	693	3117	1498	1759	147	1796	361	818	389	494	3934	1773	3243	760	657	518	915	902	1846	3277	504	1255	2162
ERBB3	Panel	2719	403	682	1150	1532	1337	250	1701	696	1564	865	107	393	261	590	540	1518	357	554	218	1306	687	757	1515	343	393	2436	1609	1584	461	1104	195	741	571	801	2285	1339	3917	309	1134	162	1816	211	477	2162	286	943	1393
ERCC6L	Panel	564	392	262	650	247	188	2096	264	831	233	306	142	602	87	175	154	147	239	392	211	500	221	115	398	150	225	395	98	333	222	865	152	110	43	74	85	111	68	46	28	207	498	165	233	228	101	186	920
ESCO2	Panel	630	364	263	1050	362	448	227	230	651	300	223	97	144	168	273	156	358	744	674	166	799	398	322	724	211	365	727	162	547	224	1245	287	248	162	251	545	593	392	198	110	126	605	310	356	253	192	345	1160
ESPL1	Panel	293	66	35	0	95	58	4090	56	56	35	29	582	2115	43	12	39	21	93	34	22	49	52	22	40	21	26	113	29	11	33	0	32	26	39	29	51	27	62	14	9	50	94	26	8	56	57	38	41
ESYT2	Panel	4464	1922	2504	163	5037	4236	1325	1461	410	1881	1783	443	526	1821	1400	1366	2811	2588	1761	1186	2875	2360	2168	2302	1026	1542	3863	2139	2912	3593	728	1110	580	1483	1213	2128	1102	2342	649	374	1585	2122	1844	1968	3830	1936	2316	1410
ETS1	Panel	7965	2132	4912	259	12831	7091	536	1953	1236	3864	4900	2424	204	2293	1442	1922	5195	5504	4594	4438	7134	4698	4188	2558	1576	1609	5401	3421	2344	2985	548	2059	369	576	420	1200	557	1171	470	237	6460	2932	3844	4821	7188	2908	8414	3041
ETS2	Panel	4971	1988	3819	254	4313	1897	283	1219	1081	1848	1483	502	140	1764	1140	1645	2590	3916	2018	2128	5412	3445	2879	1798	817	938	7702	1043	1861	2328	915	1148	354	1042	511	1408	1043	450	537	160	1823	1659	1964	4225	4321	1501	3519	1004
ETV1	Panel	1075	674	432	1776	457	455	127	240	816	513	594	178	157	150	543	398	510	701	707	348	1007	400	342	822	325	529	687	198	676	245	2212	314	268	127	268	730	817	646	219	117	204	798	335	638	474	447	492	2367
ETV4	Panel	456	316	326	761	136	88	82	191	547	163	82	58	94	123	253	199	212	247	209	128	315	122	167	551	196	240	600	124	600	75	1219	140	242	32	150	406	221	381	131	37	104	285	123	287	200	78	159	1302
EWSR1	Panel	4946	1437	2057	2790	3857	3109	4121	2421	2153	2735	2535	1548	2723	1493	2109	2613	2469	2752	1870	1427	3974	2447	1837	3944	1623	1705	4875	1598	3902	2060	2316	1321	1489	1483	1874	3026	2041	3593	1083	669	1657	2547	1753	3327	3262	1714	2557	4860
EXO1	Panel	635	380	306	1315	329	264	417	282	543	330	177	96	106	225	213	76	261	371	362	273	521	145	221	537	201	258	646	109	458	214	1651	208	265	148	217	516	438	433	194	118	266	505	195	311	293	175	222	1333
EYS	Panel	51	72	0	0	10	0	43	10	0	8	15	13	52	0	0	13	0	6	12	0	9	0	0	0	20	0	6	0	0	0	0	0	2	2	0	2	10	1	0	7	12	2	2	51	13	10	3	19
EZH2	Panel	893	711	682	1223	789	506	3786	524	554	654	554	594	1360	235	463	443	557	874	629	434	913	492	537	936	370	476	1143	341	799	467	954	418	482	401	495	874	635	955	403	265	301	770	448	460	664	412	651	1734
F13A1	Panel	2612	5718	9706	1968	5622	2034	471	1975	2150	1663	4339	1946	1036	5143	1230	1921	2913	16817	2179	11926	4945	15348	4167	1766	2411	2498	12584	1311	4478	7230	1977	2458	1615	4267	3917	2545	5796	1060	726	210	4599	1281	2640	2720	1747	6160	3609	5172
F2RL1	Panel	1512	625	727	874	1064	979	108	916	541	671	551	53	89	490	216	742	1378	498	524	284	2074	1558	1625	1132	433	673	1952	1141	1574	96	426	188	386	126	298	1943	1010	2786	295	581	21	930	360	1148	1504	157	1185	2060
FABP4	Panel	2624	627	5197	1071	2449	868	493	279	394	522	538	101	122	1552	405	481	2528	5281	1738	472	2036	618	501	987	313	601	2095	125	336	1246	3147	507	153	127	171	362	244	285	380	78	305	622	1281	422	1601	449	2729	1203
FADD	Panel	2593	668	995	1430	2165	1077	439	1319	970	1338	1263	262	206	690	806	1345	1253	1102	961	586	1510	1047	1023	1470	475	769	1557	866	1208	2458	1196	636	403	648	595	1107	558	1040	390	207	619	1051	863	1073	1450	627	1020	1786
FAM111B	Panel	738	508	807	1174	767	449	56	610	520	326	320	64	123	166	409	351	628	892	662	352	1029	551	412	731	291	393	854	270	794	452	1707	290	205	134	153	405	346	355	126	63	259	710	274	329	543	157	488	1788
FAM122B	Panel	2872	1224	1073	733	2358	1659	204	1228	889	1466	1717	420	98	666	1787	4007	1301	1656	977	613	1874	1428	1595	1045	540	951	1525	1033	1422	1342	1000	643	764	1383	1082	1947	1194	1001	727	520	787	1263	1033	1197	1162	1048	1220	1146
FAM161A	Panel	1144	454	786	1217	977	667	408	577	448	538	384	223	722	269	1244	440	664	714	545	170	908	462	392	1147	358	489	1021	374	1277	269	1887	293	195	77	149	507	337	382	124	125	242	1189	316	471	555	382	597	1405
FAM222A	Panel	364	195	262	1147	94	124	127	147	469	261	90	64	38	81	371	281	234	246	190	96	291	58	168	535	226	253	421	111	457	121	1832	151	196	24	131	326	177	340	121	83	131	399	95	279	185	90	137	1116
FAM69B	Panel	630	258	611	1074	906	289	705	310	534	429	232	102	179	113	158	950	612	274	529	126	704	455	312	867	256	310	678	196	782	172	1094	89	208	75	192	758	399	438	151	70	927	346	280	1025	448	241	846	1468
FAM72_family	Panel	2484	1676	2508	5634	1682	1400	256	808	3467	1033	910	313	185	514	961	536	1879	2756	2363	1207	2826	1556	1242	3470	1331	1355	3258	579	3767	891	9405	1199	881	364	629	1759	1852	1495	628	420	904	2968	983	1662	1993	1454	1721	8241
FAM83B	Panel	525	387	601	1508	337	392	512	305	658	226	230	71	181	212	376	808	371	565	700	242	831	389	207	716	275	420	887	99	380	175	1793	227	115	41	65	269	310	173	82	43	102	495	299	423	353	252	382	1524
FANCA	Panel	690	328	231	838	240	228	9936	331	685	222	156	1458	4907	99	185	188	218	296	255	166	432	185	219	554	241	241	669	97	636	194	1567	152	557	219	424	765	459	901	246	186	185	488	217	324	279	182	169	1334
FANCD2	Panel	421	391	317	262	412	76	420	380	165	373	409	117	183	132	530	316	182	641	298	331	468	381	370	135	136	235	294	139	146	267	736	192	165	357	154	273	460	286	203	144	177	362	209	152	403	223	367	241
FANCI	Panel	913	687	934	1534	798	651	108	530	840	466	345	124	148	262	443	543	548	820	704	195	1014	616	517	934	351	579	1224	254	873	431	2063	254	312	223	281	631	404	469	161	98	150	640	457	375	555	266	621	2036
FAP	Panel	1031	1101	1393	1698	770	545	138	454	791	371	414	292	211	551	497	463	898	1507	2634	689	1244	1451	537	1193	492	476	973	192	978	343	1649	496	457	569	467	649	1059	729	380	200	1914	923	2032	1005	683	1251	1338	1978
FAS	Panel	1253	831	587	1028	977	524	103	454	549	594	560	96	240	310	280	324	465	574	870	173	850	560	385	893	280	392	844	353	627	245	1053	366	117	95	97	335	273	273	146	58	253	645	533	548	643	840	529	1312
FASLG	Panel	1211	826	1051	1175	840	514	657	509	1177	1642	2208	363	225	308	405	280	671	833	1211	533	1556	905	669	905	304	779	1116	274	636	407	2607	652	400	243	392	654	877	942	723	190	273	1125	645	692	857	338	825	1809
FBLN1	Panel	834	585	15400	22	217	178	589	88	69	200	566	524	62	525	105	1420	314	11926	565	67	2878	300	171	45	691	2	3805	59	518	1331	315	140	260	3263	1987	368	201	51	1582	65	130	60	7197	247	470	120	231	721
FCAR	Panel	453	171	684	1195	85	328	3682	161	933	166	90	242	762	155	175	98	207	276	224	326	399	182	167	541	177	228	541	93	461	223	1966	177	156	57	162	223	231	318	83	73	166	557	179	270	304	218	108	1420
FCER1G	Panel	2172	1471	5346	2329	2092	1393	671	2194	2893	3573	3400	3578	1541	4348	302	933	1243	3952	851	6486	2588	2727	3352	2387	1622	3049	5995	1358	3690	3488	2621	4238	1001	1453	1448	1186	1406	1214	1093	317	1217	2413	2231	1580	2176	1922	1591	2876
FCER2	Panel	490	172	89	1097	113	98	528	105	512	140	126	239	314	75	77	95	226	620	164	23	247	98	166	555	272	198	474	61	841	90	980	176	164	10	109	202	113	266	77	54	95	416	46	244	80	151	81	1376
FCGR1A_FCGR1B	Panel	2683	3363	3379	4632	2205	1311	981	1719	3693	3605	3902	1613	699	1718	578	793	1524	4295	2197	3096	2966	3606	2388	3367	1399	3550	4697	1052	4785	4599	7115	3235	2364	4941	4419	2501	4077	2928	2431	818	1513	3079	2430	1536	2326	2850	1696	6519
FCGR2A_2C	Panel	8199	9949	8314	4615	3504	3474	424	3808	4764	4737	6898	2672	1593	5926	1248	5789	2998	7585	3688	13091	5041	5674	7288	5449	3511	6528	7900	2484	8855	10362	7226	7490	1505	2767	2419	2524	3268	1285	1483	398	3074	6154	4757	3483	7294	18318	4821	6762
FCGR2B	Panel	855	2064	1273	1603	299	885	373	791	1399	873	1279	1342	813	1955	270	428	322	1603	532	1788	671	485	678	1283	1043	1903	1001	494	2801	3002	2730	3385	519	1069	1111	720	857	455	409	131	462	1974	1142	533	942	2425	523	2150
FCGR3A_3B	Panel	6805	7686	7117	5037	5832	3602	680	5830	5251	12081	16156	4347	1791	8815	680	1155	3307	8105	3587	10936	9399	10825	9927	6196	3314	8574	9898	2724	6358	16044	7008	9241	2433	9438	8733	1775	3653	2943	3089	875	4249	6589	6617	2789	7257	7639	4839	5686
FCMR	Panel	830	328	885	1249	428	373	250	257	817	769	760	1031	140	428	242	190	362	2853	478	297	641	543	472	759	498	436	982	260	955	412	2024	472	405	233	386	795	658	645	389	106	227	700	465	446	449	430	420	2132
FCRL2	Panel	471	135	515	1316	82	142	228	179	516	229	87	110	126	80	196	110	183	1088	219	86	328	131	211	677	274	296	706	74	571	77	1329	162	91	14	95	219	187	190	76	41	115	425	220	247	290	187	159	1627
FCRLA	Panel	573	175	415	1433	126	211	85	226	872	261	129	215	146	129	203	130	250	1875	184	127	384	237	200	844	359	293	754	91	1058	138	1051	174	241	51	191	405	288	425	116	63	46	414	258	451	339	263	163	1757
FEN1	Panel	556	307	783	2649	201	220	563	143	1217	172	107	116	211	130	92	116	330	324	263	206	380	214	131	514	171	196	464	149	793	237	5154	236	231	44	156	258	275	450	174	68	131	433	120	1039	155	187	114	1687
FEZ1	Panel	678	224	535	1	709	426	81	203	44	130	221	41	86	132	129	279	252	403	430	137	540	359	152	139	77	55	250	127	115	130	0	51	21	52	20	92	60	27	37	6	737	39	679	338	302	47	486	90
FGD6	Panel	2096	906	1621	1183	2488	1611	295	1990	1192	1163	1129	225	77	693	456	655	1133	1431	1017	652	1770	1229	1510	1285	533	937	1809	685	1210	1026	1708	741	448	393	513	994	582	1010	331	295	766	1941	790	1402	1311	980	1097	1888
FGFR3	Panel	2311	197	139	1346	806	411	4374	1366	826	690	479	397	1094	154	61	310	1100	416	634	114	1139	541	487	1236	371	678	2297	909	688	132	1849	145	508	32	184	1793	514	2142	391	215	170	439	213	792	1340	119	1287	1415
FICD	Panel	965	269	472	811	383	349	70	354	614	710	519	129	85	221	332	348	302	450	232	357	478	360	332	573	272	369	982	205	898	814	902	209	480	491	529	571	472	871	219	139	274	559	256	501	511	160	302	1305
FLI1	Panel	687	441	261	537	616	174	2224	356	672	288	274	212	1270	152	362	387	413	267	376	89	1082	471	449	909	331	444	902	260	1093	203	1308	322	117	71	106	217	215	281	95	33	246	497	364	139	628	375	628	2041
FLT1	Panel	14929	476	1236	1150	19937	4582	634	554	600	4095	1599	113	169	229	2252	3021	8521	803	3072	2248	12652	1885	2070	958	700	875	2023	4922	794	1330	1579	530	156	704	392	2911	407	2592	143	372	2400	916	3101	9656	12000	697	9803	1899
FLT3	Panel	460	270	481	1369	140	282	1534	210	596	234	146	136	55	154	291	126	231	391	278	191	480	220	186	587	215	277	712	136	364	135	1188	203	287	121	245	623	612	512	246	120	145	639	373	407	367	151	282	1683
FLT3LG	Panel	1549	709	984	975	1050	501	2054	673	1367	1109	1368	323	463	401	261	785	538	824	677	626	775	664	557	908	387	400	1254	403	1186	409	2711	460	521	297	488	875	687	1061	509	259	540	1043	751	621	951	663	704	1945
FLVCR1	Panel	647	612	824	999	486	519	7187	376	523	462	398	1648	6831	245	347	276	369	736	758	395	943	622	493	741	271	342	930	206	565	329	1886	306	190	145	218	375	386	325	134	101	326	629	339	372	505	399	464	1224
FMO5	Panel	1645	257	337	1300	477	203	189	369	731	638	444	116	134	112	739	1120	247	336	411	68	582	302	331	572	217	282	868	303	833	289	1247	163	143	123	188	584	468	250	74	82	177	414	161	428	195	349	236	1333
FN1	Panel	19240	14394	19603	6123	45068	23293	2675	22292	4879	9622	10828	13240	6433	17101	8188	9762	12284	26110	51009	47484	18413	24044	8791	20121	3554	13472	12230	6015	7546	54041	18789	17411	2873	61412	50585	5742	7831	2919	6275	1791	49611	18938	58876	37906	21495	46385	72054	8786
FOLH1	Panel	430	162	418	1272	85	197	835	92	654	137	56	139	375	67	80	104	170	211	207	140	288	148	165	514	210	218	496	69	414	110	1178	114	97	20	54	177	77	215	59	16	85	285	100	391	131	81	86	1275
FOS	Panel	644	781	66374	1170	866	4067	1226	229	985	320	367	3685	178	4369	358	308	187	7094	511	2786	378	235	21743	533	3001	373	6531	153	3118	1773	2293	7900	100	568	229	172	123	256	278	34	481	745	306	195	622	438	400	10290
FOXA1	Panel	216	316	230	1045	53	16	665	15	440	73	62	41	107	61	12	48	167	206	110	75	186	105	106	381	214	125	331	26	411	73	736	76	133	18	99	187	57	224	75	26	0	117	30	282	41	61	60	1111
FOXG1	Panel	674	562	488	1989	267	361	72	90	1007	162	124	63	103	182	206	115	440	632	525	310	536	324	298	870	359	344	964	108	866	185	1688	239	128	31	82	292	206	280	76	37	148	466	250	416	331	179	259	1981
FOXJ1	Panel	427	161	381	1082	90	97	271	40	643	204	113	78	213	73	50	83	187	242	110	126	233	149	137	413	217	171	515	69	495	109	2103	121	37	6	34	92	57	82	26	11	51	251	69	245	97	54	66	1380
FOXM1	Panel	585	323	435	1260	417	258	966	348	565	286	182	124	201	142	245	161	288	523	300	212	555	285	311	579	196	293	857	122	505	552	2599	220	368	383	372	650	470	662	219	196	151	645	338	400	481	125	280	1503
FOXO1	Panel	1869	780	904	777	1783	2701	899	609	703	980	914	562	417	502	5626	3316	929	1175	642	372	1374	787	744	902	486	604	1421	533	1121	464	865	443	311	360	344	951	670	912	349	159	918	708	662	836	995	586	994	1457
FOXP1	Panel	2766	1784	2337	1650	3116	1239	970	1294	1329	1127	1319	486	311	1127	7409	5565	868	2785	1503	1636	1925	1530	1347	1344	721	1003	2410	814	1399	983	2183	884	407	619	548	907	887	588	522	227	1581	1140	2403	1423	1481	1630	2596	2310
FOXP3	Panel	103	96	0	0	11	11	342	49	42	64	44	55	164	41	1	9	18	46	12	45	52	58	75	31	60	24	79	8	91	68	102	21	26	9	27	30	38	11	20	10	21	40	27	16	25	44	6	68
FOXRED2	Panel	362	223	198	1	110	89	5791	90	17	248	141	1210	4377	187	112	129	103	215	68	142	155	243	75	63	55	81	151	78	168	206	150	68	58	106	85	86	74	96	33	11	100	40	67	101	154	77	178	51
FPR1	Panel	544	431	1144	1430	178	323	378	277	919	246	134	264	638	354	226	148	277	646	363	640	447	716	808	706	318	711	988	140	979	1155	2187	381	127	266	255	191	171	162	66	40	312	809	385	441	327	614	258	2033
FPR2	Panel	522	254	370	956	122	146	118	139	887	149	108	76	122	124	200	107	184	312	191	261	333	237	181	395	140	264	544	56	322	421	1226	247	83	109	83	152	144	119	58	30	199	514	228	199	279	201	150	1132
FRYL	Panel	3833	1319	1649	532	3801	1571	282	1925	1009	1547	1729	487	199	935	2161	3391	2046	1827	1499	598	2915	1996	2635	1791	730	1486	2831	1328	1542	1150	988	953	814	981	929	2445	1375	2312	701	408	1452	1207	1323	1931	2326	1202	3236	1716
FUT4	Panel	1365	741	611	1430	1043	1029	498	692	898	667	707	305	526	283	449	408	796	931	851	542	1172	791	559	1183	344	670	1281	387	1070	713	1741	451	570	391	581	1099	824	964	450	269	399	952	691	715	755	429	626	1422
FUT5	Panel	1169	425	835	2993	126	247	376	315	1537	339	159	78	191	167	112	167	499	447	294	306	582	228	327	1014	366	362	1116	193	978	239	2740	272	279	21	170	427	298	442	148	82	154	919	132	526	212	327	205	2655
FXYD5	Panel	3669	2639	1813	292	2625	1524	1925	2660	1164	2165	3334	1950	895	2512	439	818	1293	2924	1338	2758	2033	2060	1882	1303	1049	2714	2626	1057	2156	1903	1302	2640	898	2462	1890	2248	2888	1162	1342	589	1615	2056	2112	1570	2395	1993	4091	1344
FYB1	Panel	1940	1251	1918	270	1217	921	154620	1493	704	2820	3335	197749	882842	1670	112	508	621	2235	774	2132	1568	2049	2162	1066	689	1376	2577	767	1277	2205	397	1776	294	828	827	379	527	765	615	267	686	1494	1056	519	1138	1027	905	781
FYN	Panel	4299	944	1733	1434	6826	1400	211	828	1024	1595	2004	603	200	647	871	1183	2977	1868	2109	1763	3981	2038	1737	1210	680	1369	2257	1490	1377	817	1682	1016	84	119	134	567	179	369	132	55	2996	1069	2031	2920	2854	1052	3905	2877
FZD3	Panel	449	217	62	29	163	321	11565	175	1	123	122	1787	6926	50	373	361	110	145	80	30	151	136	116	51	38	84	33	48	97	77	86	32	78	84	183	53	41	57	50	71	97	127	50	128	75	64	57	21
G6PD	Panel	662	319	981	340	670	494	277	564	883	503	465	311	122	383	353	422	342	718	450	637	608	371	328	430	211	421	730	258	815	728	1275	329	396	368	392	425	361	401	228	119	257	485	301	377	384	343	345	933
GABRA5	Panel	646	283	634	1113	275	414	101	183	676	207	189	205	826	96	235	232	229	499	510	195	685	231	220	686	286	240	701	69	732	129	866	217	293	77	193	445	522	391	138	81	183	395	262	369	354	164	362	1584
GAD1	Panel	138	112	0	0	190	278	454	239	80	8	4	28	83	1	518	1400	35	67	52	23	235	409	482	10	16	137	25	4	167	43	0	2	92	24	13	7	15	5	1	2	119	56	24	86	9	255	0	0
GADD45GIP1	Panel	1729	580	2215	833	1738	2388	105939	1041	1190	947	853	110889	676284	968	900	1986	639	965	859	360	920	823	996	845	431	610	1509	517	1316	958	1204	287	121	128	101	312	166	161	77	50	796	950	560	1432	1383	907	834	1857
GAGE_family	Panel	48	62	34	21	1	0	177	2	0	4	19	21	51	0	4	14	5	15	6	0	9	5	0	9	11	0	5	0	9	0	0	0	2	0	1	4	0	0	1	5	14	1	6	31	8	9	2	24
GATA2	Panel	742	274	278	1234	582	261	690	222	647	350	171	93	79	216	943	932	477	419	470	208	737	253	201	605	211	266	726	244	565	155	1575	228	383	157	348	840	496	884	296	147	299	360	315	588	490	660	606	1183
GATA3	Panel	692	354	338	1553	270	247	62	212	694	288	277	110	93	161	146	673	313	395	362	340	371	238	346	613	389	261	816	132	776	180	1550	261	184	37	115	360	208	321	138	44	115	402	198	311	309	417	187	1669
GBP1	Panel	6637	1566	3338	1845	4108	1417	546	2437	1140	12515	14974	808	278	1204	510	1180	1569	3482	2208	4747	6323	3116	6124	2692	1547	1264	17175	1530	1695	1668	2524	3058	553	697	672	1368	821	2842	2570	593	1665	5204	9637	1335	5410	1786	4397	3445
GBP5	Panel	1498	687	1175	1064	701	300	719	754	849	4323	4506	1397	143	545	255	147	351	834	600	1329	1244	837	1078	957	461	510	3238	410	1003	472	1720	1191	425	271	434	705	648	1107	1483	230	120	1104	1245	461	1086	679	571	1935
GCK	Panel	369	228	289	1649	44	133	513	72	673	150	76	113	329	90	42	85	135	100	110	95	157	77	99	337	150	153	422	57	578	124	1482	112	263	41	212	351	203	606	179	69	112	271	60	371	81	151	82	1289
GCK_liver	Panel	335	119	352	521	26	133	772	108	350	90	49	117	281	39	44	67	163	140	83	30	182	51	109	406	217	175	534	54	594	76	879	74	128	15	109	201	114	273	56	27	53	235	57	85	48	74	31	1087
GCK_Pan	Panel	431	243	459	989	56	142	381	184	671	168	70	68	59	73	88	41	197	219	178	162	211	91	136	465	184	185	453	82	330	100	1705	143	232	32	168	451	231	551	132	90	73	297	48	256	121	95	90	1334
GDF15	Panel	3543	1104	5373	1417	1474	2291	194	638	1046	440	344	143	123	1128	2086	757	1261	1316	444	314	941	421	983	1320	786	1342	2173	758	2494	403	2079	1084	437	238	261	428	379	652	291	133	199	2427	173	1699	1223	1723	358	1617
GGT7	Panel	951	465	519	807	1105	1067	235	394	732	455	446	130	146	278	992	896	550	538	355	144	788	488	484	898	487	509	1325	249	1410	245	1085	215	427	165	372	811	505	904	209	157	214	689	362	400	709	394	375	1621
GINS4	Panel	479	270	227	686	205	255	2145	178	504	194	123	125	455	124	222	129	174	246	248	80	333	144	198	504	170	258	434	88	559	241	972	179	221	102	165	328	282	302	115	73	86	391	206	282	269	256	135	1097
GLB1L2	Panel	1135	169	79	103	422	591	275	393	98	1553	1048	63	90	161	90	86	217	147	154	69	305	323	223	376	180	246	742	228	497	297	265	67	314	405	384	818	440	860	118	150	61	182	84	410	285	66	162	354
GLIPR1	Panel	603	561	491	963	641	428	322	285	575	320	421	265	723	180	283	150	478	815	620	207	961	479	380	748	381	407	820	166	845	277	1595	268	124	76	143	281	303	303	94	56	186	733	313	311	436	330	382	1557
GNLY	Panel	2592	514	601	894	3103	496	360	675	1205	1023	1339	244	92	244	138	1157	853	354	841	1979	1330	811	341	475	210	1009	1056	1030	556	245	2023	644	66	72	68	306	104	187	135	40	393	757	479	812	453	801	2044	1165
GPI	Panel	15515	4305	6656	1628	11860	11980	866	9192	3814	3175	3145	1116	421	3251	12579	12700	7419	5837	2155	3034	8280	5113	8596	7531	2265	3752	15616	5779	7440	12620	3230	2592	4853	12658	8303	15095	5925	7263	2341	3819	1824	8346	2615	8404	9236	3543	4839	2810
GPR18	Panel	617	379	474	1080	334	288	48	263	516	466	479	133	104	150	285	198	335	612	607	199	746	374	317	782	229	378	511	187	614	214	904	333	210	82	202	372	451	354	169	91	145	656	318	303	374	299	386	1561
GPR19	Panel	528	237	288	707	260	300	38	163	466	169	134	83	64	62	183	100	272	373	353	182	463	207	176	602	237	226	541	114	654	161	1834	195	230	62	182	359	332	386	153	100	111	720	188	382	307	147	229	1290
GPRIN1	Panel	367	266	578	683	142	248	207	607	1024	332	208	38	122	122	155	101	293	323	361	105	329	153	234	1005	263	421	1017	68	223	140	1149	112	57	55	83	170	114	165	43	56	149	688	193	229	327	182	272	1711
GRAP2	Panel	564	302	475	976	277	243	107	267	771	391	437	187	118	192	143	110	258	385	313	302	446	427	362	957	435	326	932	158	842	143	1344	342	566	168	495	712	551	1212	410	183	116	435	245	343	228	220	224	1387
GSDME	Panel	1198	605	979	2141	540	1097	2321	910	944	807	626	463	331	618	172	258	369	527	320	363	504	390	600	717	387	603	924	185	837	3420	1624	687	1163	1860	2566	1181	974	1234	602	309	371	858	433	665	449	444	394	1635
GTF3C1	Panel	1259	671	801	1494	1266	879	269	857	877	864	598	293	165	447	692	1187	845	885	581	456	1024	652	747	807	398	656	1634	472	1015	865	1537	371	377	403	422	751	473	863	276	113	529	619	549	963	1061	613	691	1724
GTSE1	Panel	359	156	348	958	163	141	2031	162	587	153	65	167	622	58	88	94	218	166	150	145	236	167	98	447	210	222	410	80	608	207	1749	176	169	92	108	240	131	321	86	54	116	274	55	247	125	89	64	1168
GUSB	Panel	1575	671	1706	1201	1375	934	10212	722	736	768	627	1937	6233	684	599	355	585	629	441	604	947	583	479	890	399	623	1361	485	972	1220	1798	591	625	932	1024	1137	936	1210	431	312	534	571	529	900	1096	439	592	1624
GZMA	Panel	2359	708	1674	202	1397	465	356	831	538	3253	4448	2732	168	1118	35	873	552	1427	937	1962	1137	1597	1478	376	504	819	2801	873	855	849	328	1409	144	278	378	188	168	875	852	117	300	597	770	385	1437	1049	1301	1274
GZMB	Panel	892	250	540	622	448	213	612	195	411	464	475	397	143	176	167	183	414	331	190	658	551	265	239	399	181	549	1021	159	261	122	1232	293	234	79	190	619	392	567	306	113	141	376	277	287	426	219	413	1098
GZMH	Panel	976	329	400	671	542	213	179	261	493	400	540	518	21	168	101	93	273	292	329	433	467	437	229	361	144	333	689	172	339	256	497	233	183	238	350	398	330	488	325	79	178	273	192	283	321	87	258	808
GZMK	Panel	691	334	677	32	238	189	2075	305	196	1679	1962	1597	357	395	59	78	225	750	549	820	601	1110	801	239	261	165	1057	287	450	215	454	496	120	99	151	102	187	649	564	86	96	309	551	142	800	644	433	751
GZMM	Panel	461	209	350	972	131	85	176	130	492	161	157	231	169	101	53	114	174	252	171	69	209	207	137	426	274	219	577	138	825	87	1148	169	196	33	213	307	216	358	109	51	40	364	100	305	87	186	88	1430
H2AFZ	Panel	2783	961	2695	3179	2212	3126	5140	1610	1989	1277	806	1203	3385	1618	1330	2168	1278	1829	1053	1022	1811	1081	1260	2271	1032	1195	3455	1050	3034	1782	3310	993	647	610	666	1472	857	1015	402	193	1070	1363	1003	1425	1763	882	1206	3601
HASPIN	Panel	552	273	479	1203	188	335	165	161	744	240	158	86	67	203	246	159	293	401	357	113	450	251	181	737	241	300	712	122	673	209	1684	235	331	123	237	511	527	507	248	97	184	505	269	303	332	314	300	1649
HAVCR2	Panel	2169	883	1509	1950	472	849	603	1018	1524	2092	2093	736	361	746	244	374	496	1178	683	999	947	685	1189	2248	906	1297	3703	835	1932	3161	2335	1016	774	1976	2257	995	1100	1157	606	279	363	1313	766	2651	1021	510	651	2702
HCAR1	Panel	393	218	268	819	73	101	895	166	495	149	62	571	2126	86	229	128	161	185	214	161	203	192	91	421	188	171	472	68	448	106	1448	140	326	66	298	475	294	749	158	161	66	296	93	212	132	205	48	1270
HCAR2	Panel	245	185	432	1011	136	113	81	189	830	273	104	58	148	89	182	284	182	226	174	343	295	256	302	614	239	232	643	85	614	412	1599	184	141	166	251	220	176	261	74	41	167	521	106	296	233	193	170	1601
HDC	Panel	128	254	172	179	53	53	1378	57	61	70	44	124	345	75	25	40	102	192	87	157	150	111	92	163	70	48	210	47	154	37	505	81	50	24	32	112	170	106	43	27	90	88	96	179	76	188	88	365
HELLS	Panel	708	369	597	978	455	369	283	385	631	307	154	100	224	176	322	186	316	388	412	177	503	286	226	747	233	352	721	219	677	260	1918	174	528	276	420	866	540	782	314	132	205	414	239	499	368	298	340	1558
HERC6	Panel	730	462	217	766	1000	285	109	691	499	415	452	216	461	296	274	1072	577	720	596	157	975	502	386	779	265	351	1174	333	756	401	1160	278	408	245	449	969	764	831	366	295	270	1803	3829	387	554	525	521	1222
HES1	Panel	5742	1765	2610	1806	9781	2643	4383	1282	1320	1115	1009	493	1530	1220	1266	2533	5343	2056	1471	1618	3130	868	1713	2809	979	849	1806	2062	1697	865	3444	796	1170	948	861	3499	1104	1907	1146	442	1960	1736	1712	1802	2979	629	3215	2440
HES5	Panel	445	231	302	1035	498	83	69	65	1109	144	74	56	40	95	66	134	616	253	153	262	480	186	137	574	202	176	437	198	823	108	1459	149	109	21	104	255	129	240	112	38	99	302	185	418	265	114	251	1561
HEXIM2	Panel	1063	336	424	1212	880	903	194	397	1012	506	412	91	110	221	279	356	670	550	384	145	832	373	405	1049	439	400	919	371	1216	454	2294	258	175	62	153	579	258	349	78	45	166	487	293	553	520	379	360	1615
HEY1	Panel	534	100	41	0	533	238	192	47	0	77	36	20	102	18	71	485	276	40	104	0	390	65	55	42	22	17	52	128	53	46	0	4	6	42	29	200	26	86	4	18	293	43	245	383	480	19	467	77
HEY2	Panel	1942	747	484	1083	2895	538	436	276	558	735	545	77	176	301	430	628	948	506	881	326	1745	376	285	1177	395	349	1239	503	865	194	1534	210	421	216	435	1935	790	1075	404	363	545	564	859	1626	1601	400	2656	1569
HEYL	Panel	1379	408	1119	1074	2330	1716	693	244	483	375	254	179	243	359	356	412	728	1115	729	113	1393	341	503	741	369	223	930	514	847	213	1050	257	314	235	266	1583	673	699	375	187	775	486	1090	1154	1202	359	1636	1542
HGF	Panel	1623	1650	936	1118	1334	560	204	595	1074	967	1051	248	51	745	471	834	862	1722	1664	545	1773	1422	522	1190	490	605	1413	594	1596	668	2118	814	202	176	231	551	522	392	346	109	340	1057	929	1247	1318	1479	1074	2031
HHLA2	Panel	3678	614	97	26	1471	2017	788	1080	95	48	82	24	138	306	0	32	1230	114	202	75	78	88	87	1548	239	215	1814	1691	276	80	102	117	407	19	92	2593	788	6033	323	713	173	733	112	230	3002	31	1886	70
HIF1A	Panel	7049	4430	5135	2021	7464	3662	709	2977	3048	3022	3396	1770	392	4161	7610	7278	3447	7102	2241	8252	5044	4109	7382	4098	2321	4730	5219	1681	4214	4194	3371	4995	1123	1848	1892	1725	1910	1555	1127	425	4460	2707	3158	4220	4249	3145	5185	6347
HIST1H2BH	Panel	1580	646	2240	1533	1117	1358	922	893	883	1561	1377	451	259	635	368	1076	523	2235	400	1742	982	836	1090	1210	620	793	2654	728	1494	798	2032	1224	129	225	203	609	276	459	275	189	321	1526	751	540	2173	599	1190	2155
HJURP	Panel	417	159	408	744	91	154	576	170	549	183	61	82	412	78	126	91	163	191	82	86	203	130	127	395	193	179	487	66	595	123	712	150	54	22	23	112	56	125	31	18	101	388	146	306	195	174	105	1262
HK1	Panel	2660	1812	1891	1814	3778	3794	2816	2263	1758	1309	1483	685	1013	1576	1152	2206	1481	2134	2074	1750	2227	1593	1750	2014	1018	1400	3114	1346	2271	4015	2290	1426	540	909	789	1470	886	770	336	113	1916	1114	1308	1751	2301	1357	2008	2726
HK2	Panel	1335	1276	1319	1338	1024	1884	2791	997	1658	370	249	623	622	689	120	127	549	679	498	1329	868	764	939	988	547	952	1990	336	1390	2128	2358	1229	1479	1252	1183	1244	786	774	309	177	266	2945	417	834	718	1002	386	1967
HLA-A	Panel	182887	30374	70724	13363	101717	53703	7582	79755	33210	126059	120958	24173	2429	34079	61021	47083	27962	37128	45406	54569	66747	40299	40877	34936	17092	30631	132356	48091	33300	77955	11685	38482	12106	24961	21108	26204	18085	33229	18117	8036	26120	42081	42698	36890	115745	35663	74196	28497
HLA-B	Panel	198041	31295	63813	10748	159645	72415	11659	103975	36229	237313	236722	44759	4942	73224	148783	202906	79860	95940	52786	107032	100145	57563	84992	52529	29586	37569	183201	87497	57817	151350	21588	79468	22724	85891	81415	61806	31082	106143	51746	14424	38708	55482	82991	45067	174166	52360	191177	47894
HLA-C	Panel	115740	23063	65137	12148	55353	33566	11939	31185	13537	91156	74209	41013	3883	25999	21053	10508	22135	22564	35021	37478	59580	34023	36990	28967	16483	18863	87436	26675	11453	22794	8239	27283	12594	26375	18187	23682	19367	79157	40434	24203	32236	42978	40537	46257	45235	19130	31782	14276
HLA-DMA	Panel	6543	3523	11300	1913	4739	5258	657	3121	2488	7178	8183	3436	445	6129	564	2322	1984	5666	2972	4994	4296	4424	4208	3292	2590	3402	9206	2441	5877	5350	2534	5233	886	2061	1924	1917	2605	2783	2206	521	1629	2186	3182	2384	6057	5128	3905	3984
HLA-DMB	Panel	7488	4174	6882	1538	4006	2983	317	3678	2446	8822	8808	2692	549	5895	1529	3480	2090	6828	2403	6403	4901	5466	5176	4175	2599	3978	8733	2517	5916	5769	1978	6502	643	1517	1660	1517	1838	1876	1734	403	1430	2289	2667	2130	5080	3795	3816	2607
HLA-DOA	Panel	1017	715	1680	1157	637	777	225	895	892	3296	3057	879	207	881	129	296	433	1169	1058	1059	1449	1209	1094	1070	552	602	2389	483	1537	1710	1644	980	241	298	372	351	479	938	525	68	134	534	474	774	1233	830	853	1984
HLA-DOB	Panel	970	606	819	1004	453	342	159	584	669	2504	2359	294	181	186	170	236	447	1361	557	394	832	365	425	825	407	441	885	353	1099	261	1431	397	310	106	239	464	477	609	347	147	146	890	404	375	578	322	458	1747
HLA-DPA1	Panel	44589	24002	27790	3537	18295	18399	3444	26322	8193	76393	77677	17702	1828	24648	1959	10684	10038	25361	7104	23874	34247	27576	27681	21357	12006	21288	52626	14637	26886	34847	3308	25428	7877	20494	19894	12158	16803	22502	20082	4988	7720	14394	22032	9533	34936	17196	29202	13045
HLA-DPB1	Panel	737	557	771	2552	679	526	76	364	1399	718	667	154	160	584	373	291	538	869	619	352	991	560	412	1069	403	506	995	273	786	350	2889	700	286	136	250	611	599	812	461	86	94	721	488	575	689	383	616	2331
HLA-DQA1	Panel	512	575	258	0	299	173	71	2281	713	5451	5164	442	145	2069	215	368	568	1698	1122	2453	1309	979	1623	585	219	1291	2695	1324	1756	2689	1706	1709	257	827	915	353	429	858	784	105	234	836	719	367	2005	640	1988	1371
HLA-DQA2	Panel	201	108	0	0	7	83	679	197	16	284	135	828	171	104	2	15	24	75	36	0	35	14	56	183	72	171	72	14	79	13	0	24	50	17	15	45	52	45	65	10	17	8	15	89	107	23	46	9
HLA-DQB1	Panel	527	343	1	20	4248	4409	834	272	74	13607	13562	5215	192	265	61	66	52	225	264	281	4593	4938	3973	3229	2339	104	186	787	2018	396	425	153	653	105	111	793	1373	92	162	243	1785	1065	3647	3118	219	87	4712	3978
HLA-DQB2	Panel	782	403	543	806	179	347	290	591	531	721	1136	192	162	87	200	85	210	300	161	114	232	48	165	527	246	636	528	129	711	128	1028	176	263	30	145	450	528	520	253	77	78	438	299	254	201	173	134	1232
HLA-DRA	Panel	73525	62001	84368	8421	44183	45611	4082	44281	20866	107265	126078	29514	6823	71088	3642	22654	20826	70079	44808	77906	60576	65099	49473	39268	24960	46560	90828	30547	59001	108829	7012	65108	7216	20805	16668	13352	22575	18313	19092	3703	17550	28515	36786	23525	72891	62567	46804	42547
HLA-DRB1	Panel	3148	1995	4856	3205	3678	5778	314	1499	2462	6400	6862	3182	413	1676	646	735	1225	2204	1353	1944	5792	5002	4990	4104	2323	1956	3476	1187	2676	1863	4684	2303	584	543	548	1218	1551	974	810	210	1377	1988	1352	2776	1751	1933	4161	5777
HLA-E	Panel	36958	8618	19589	3466	43202	14835	3834	11561	5841	33505	31603	8016	1366	10528	10151	15568	16304	14998	17844	11742	28703	13941	11610	10872	5410	9638	34281	13433	13188	12236	4860	11081	4620	7904	8185	14822	7697	22673	13280	3632	11945	11045	18951	15851	28457	12421	21504	8950
HLA-F	Panel	16081	5616	7937	2573	14885	8013	1836	10586	4245	21102	22506	4697	616	4665	10135	11266	4242	5082	5878	5394	8394	5706	7257	3836	3025	3702	17357	5238	4675	6870	3794	4723	1730	3079	2752	5755	2950	8394	4511	1134	5176	6940	10232	5904	19904	9179	12731	5941
HLA-G	Panel	3226	1400	1443	1557	2509	2039	1134	3826	2932	2550	3103	583	136	1089	124	560	1365	1165	1388	981	2483	2469	2181	2083	767	1092	4351	857	1316	3648	2372	1785	1010	2366	2886	1985	1908	3982	2178	509	884	998	1450	1147	1167	1114	1842	2318
HLF	Panel	1429	462	449	1099	657	573	145	1041	756	772	762	37	89	380	427	467	1142	586	425	109	1552	916	1027	1189	548	308	2921	730	2051	145	616	344	384	95	217	2316	949	1499	313	192	193	537	492	999	795	325	651	1570
HMBS	Panel	471	229	286	0	181	170	400	179	105	260	237	122	119	79	473	647	137	234	160	134	222	353	488	190	90	93	302	189	116	603	143	84	225	304	215	382	134	488	91	50	172	81	155	268	262	73	159	201
HMGB1	Panel	5840	1916	1745	1600	4222	3178	525	1238	1427	2416	2671	375	154	1022	1887	1978	2289	2382	1779	917	3264	1986	2281	2083	819	1046	2535	1568	1877	1241	1926	928	449	625	669	1549	753	1679	588	422	1347	1747	1029	1973	2320	1081	2035	2313
HMGCS2	Panel	839	168	256	898	144	341	549	154	445	431	150	655	2598	85	108	150	207	296	193	224	384	123	162	687	262	196	575	118	543	92	2148	108	224	42	201	746	318	437	124	82	191	349	119	357	269	203	144	1319
HMMR	Panel	687	485	699	1552	566	774	826	316	926	290	273	85	112	192	322	310	402	615	518	203	904	492	355	922	313	444	729	159	741	308	1910	275	264	164	179	607	592	445	206	96	272	780	416	483	386	224	485	1494
HMOX1	Panel	6190	1912	6439	5993	5138	3316	1164	3691	8764	2519	2189	6031	202	5367	263	256	1900	2602	1605	20469	4365	19595	10873	4662	1787	8972	7777	2037	4248	3933	6352	4949	2356	3527	2864	2767	2551	3952	509	1319	547	5524	3489	2600	4577	6612	3039	4267
HMX2	Panel	299	172	389	974	111	150	22	45	531	110	86	42	63	101	31	48	189	159	126	60	157	90	90	519	227	193	439	61	907	96	824	102	189	20	152	277	115	320	82	35	57	198	59	230	80	87	80	1183
HNF1A	Panel	1716	227	49	0	932	325	1479	297	28	498	379	33	155	18	97	112	312	31	81	0	296	215	206	248	82	28	664	319	75	103	0	14	171	203	147	641	295	1234	44	315	119	286	59	284	1193	45	426	19
HNF1B	Panel	7656	1534	1654	179	7856	1207	859	4710	989	7860	7034	14	96	730	1657	1528	2442	527	1206	217	2883	1472	1830	1709	650	757	5272	2476	868	885	167	329	210	360	266	2480	1248	2415	279	373	232	531	426	2710	5114	410	1928	224
HORMAD1	Panel	195	235	0	2	30	14	3840	56	15	124	65	321	1158	15	2	51	24	88	30	17	64	53	46	36	30	24	95	28	21	48	0	32	19	28	23	49	54	35	22	8	86	34	61	39	61	33	19	73
HORMAD2	Panel	520	424	448	1010	218	328	1488	200	609	234	251	175	572	147	244	215	297	399	455	197	724	296	180	756	259	270	539	119	633	176	1748	265	117	37	92	232	286	235	79	55	48	618	206	274	390	267	272	1484
HPDL	Panel	511	331	281	1028	107	235	43	108	630	105	46	38	42	46	95	72	221	232	228	53	337	120	159	593	234	197	604	93	797	106	1572	133	227	49	193	383	244	405	112	59	117	347	112	264	199	114	94	1476
HPN	Panel	3319	371	615	26	1463	1357	564	1449	192	2203	1365	584	2553	664	1046	1309	1518	315	578	55	1169	497	503	1722	580	683	3683	1818	2010	398	38	132	450	312	275	2214	868	1516	236	332	131	1206	184	1469	2423	186	685	155
HRAS	Panel	1030	372	720	1	788	808	409	389	149	250	301	102	137	386	317	718	297	302	177	82	316	166	433	270	162	194	544	233	375	288	0	82	123	163	162	317	127	354	73	61	293	183	209	416	538	112	389	210
HSD11B1	Panel	726	499	789	1604	343	324	302	275	706	376	241	231	211	286	274	223	431	882	575	123	916	408	285	855	377	369	1080	165	970	355	1387	312	287	112	300	494	626	468	206	103	352	734	416	428	451	303	438	1821
HSP90B1	Panel	19962	5273	15143	4336	15118	18002	13798	5782	4226	9995	9164	11263	39905	7207	6472	7334	8936	11590	8499	5714	10399	7965	9792	6323	3208	9754	14857	6250	8192	16861	4735	4808	3321	5802	3880	6696	4654	9348	2057	2121	4994	11186	10480	9739	17057	5949	8223	7613
HSPA1A	Panel	3331	1632	3681	2924	3468	3433	916	1429	2062	1783	2052	660	479	2445	1864	1589	2201	2827	2036	1523	2086	1707	954	1320	783	1367	3461	851	2695	1148	5930	1646	397	353	270	697	651	863	271	240	628	3379	3697	2065	3406	2040	1898	6383
IBSP	Panel	699	547	451	1282	222	305	1626	228	652	212	109	902	3755	109	311	217	290	463	468	258	552	324	226	629	230	368	589	112	412	168	1479	218	248	102	153	387	512	465	136	77	254	445	308	350	367	234	300	1339
ICAM1	Panel	4309	2222	4428	2320	3586	2480	378	2122	2425	2754	2980	897	138	3743	225	672	1630	3383	1620	4249	3242	3690	2858	3581	1345	2773	6936	1493	2783	5822	2466	2642	3917	4860	2958	1980	3126	1961	2076	738	971	4516	1109	1774	3304	3455	1598	2157
ICAM2	Panel	1280	221	1142	1022	1940	543	142	337	699	615	504	271	87	202	292	408	1065	600	832	383	1000	521	370	679	322	708	1032	464	997	240	1126	266	223	123	234	729	276	575	150	73	1553	418	677	1027	856	512	1167	1414
ICAM3	Panel	694	218	525	1263	272	185	718	192	745	301	257	416	429	162	57	177	242	502	279	242	353	269	248	633	281	180	670	148	1074	150	1196	232	149	48	164	227	154	286	90	60	193	495	120	357	221	254	154	1528
ICAM4	Panel	765	307	189	1015	82	129	549	98	714	153	20	98	137	78	95	123	216	286	195	31	320	136	152	668	204	221	636	81	918	120	1527	113	217	43	167	283	219	379	107	63	126	479	105	234	143	119	130	1759
ICOS	Panel	489	376	663	622	101	87	356	255	568	368	370	282	840	165	247	139	179	413	338	120	556	262	325	535	176	273	791	112	526	139	843	280	212	80	148	353	475	419	221	81	139	649	270	382	303	296	279	1186
ICOSLG	Panel	724	232	427	1272	432	256	237	415	763	378	240	144	74	306	375	379	491	566	280	271	652	382	603	820	380	363	1130	280	864	503	2200	402	464	282	452	637	379	937	400	204	123	832	285	726	584	495	279	1613
ID2	Panel	9105	2496	3770	3008	6296	5547	431	2868	2491	3034	3008	998	296	2316	1336	1988	4805	4465	1887	2361	6580	3125	6957	4393	1861	3218	5454	2594	3922	4467	5520	2812	1901	3500	3238	4075	1820	4341	1422	1718	1121	8074	2179	4492	3926	2059	3893	4120
ID3	Panel	4024	581	2336	723	1116	239	750	852	912	1416	1268	421	176	458	167	2094	4064	2373	1971	450	3665	1152	812	897	468	143	449	1518	939	1100	771	253	383	987	965	2424	555	1369	456	197	1834	306	2842	832	5376	1097	4136	1818
ID4	Panel	1241	785	1046	1659	874	584	215	754	819	1145	913	148	67	260	335	518	1289	1192	1001	51	1110	603	351	1201	373	557	939	657	1343	202	2515	269	348	122	193	1122	648	862	345	233	709	871	801	927	895	488	774	1539
IDH1	Panel	2698	1165	2604	1397	1780	1158	532	1592	1988	1264	1304	1017	263	1588	842	1194	1131	2124	651	3677	1793	2216	1563	1238	792	1740	2338	821	1501	4715	1344	1481	900	2085	2083	1342	1225	1144	478	506	1009	1514	1204	1268	1542	1239	1245	1906
IDH2	Panel	9520	1773	1836	665	5350	4093	443	2010	497	4898	4410	760	167	1386	19920	17039	2267	1970	1219	1222	4567	2994	3131	2968	857	1167	7012	1720	1991	8767	163	981	2135	8826	6411	4558	2004	5891	1319	595	1052	1012	1442	2958	4444	882	2588	714
IDO1	Panel	2657	287	440	666	9780	769	485	474	620	2471	1791	131	168	120	169	1358	1029	497	481	520	1458	458	432	870	349	888	2051	720	890	235	939	289	206	50	262	1172	335	963	236	155	191	694	748	2114	1653	172	478	1511
IDO2	Panel	634	332	86	1356	301	230	568	197	655	280	147	103	384	97	243	153	189	374	401	80	514	215	188	717	225	295	650	93	523	148	1516	199	274	78	235	524	637	501	193	101	111	623	245	349	274	191	188	1280
IFI16	Panel	7784	3901	8218	1662	7251	6069	442	4254	3140	6090	6739	2015	520	5291	877	1787	3239	8629	2914	4047	6930	5371	4835	4627	2059	3613	6938	2974	5305	6565	1932	3451	1904	4402	3434	2540	2919	2017	2035	895	3504	8395	10084	3455	5296	5743	4331	4334
IFI27	Panel	2079	655	1816	1168	6205	2253	266	2730	1245	2299	2001	558	112	1065	385	6028	1664	1221	1895	1545	7056	2629	5074	1144	522	543	5111	1554	1987	4257	1790	1038	892	1019	1196	2873	803	993	392	204	1259	3163	8958	1581	4143	1451	2733	1972
IFI35	Panel	931	405	444	2063	323	413	1296	253	1158	282	138	114	326	131	214	163	417	413	341	74	497	405	195	653	258	206	684	203	1083	206	2234	229	171	39	129	257	225	301	79	69	94	475	206	517	280	322	177	1762
IFI44L	Panel	1651	851	1050	1489	1747	759	5526	2492	861	1115	1058	1081	3711	644	326	457	1045	1750	1294	496	1847	1024	823	1587	545	431	1971	737	1089	764	1858	599	299	232	290	1424	824	570	509	430	466	8653	8431	775	981	1724	831	1976
IFI6	Panel	4377	1480	4248	303	3683	2705	283	4932	833	1647	1591	341	890	2465	1182	2520	2157	2625	1445	1395	4277	2169	1870	3282	1310	653	3797	2154	1892	3086	624	1786	1096	582	754	1922	667	860	243	573	1064	25240	37281	1290	3580	4577	2407	756
IFIH1	Panel	2424	1055	1805	1918	2581	827	256	1666	1359	1947	2277	349	320	1003	617	1671	1193	1566	972	687	1851	1456	980	1464	673	770	2527	845	1522	1265	2929	922	437	426	407	1100	669	1237	586	383	588	5347	5850	1117	1705	1150	1140	2067
IFIT1	Panel	5262	1328	2036	1405	5257	3136	187	3147	1234	2186	2332	133	288	1857	491	1650	2990	2620	1385	437	2696	1526	1058	2785	1027	942	4907	2741	2011	1335	1939	1004	361	234	283	1971	990	1390	337	313	956	10137	21093	1003	2991	1559	2380	1847
IFIT2	Panel	806	280	344	808	663	269	1797	321	510	387	324	565	1972	180	282	382	432	610	557	288	681	443	199	659	300	329	1004	175	863	231	1088	286	278	140	274	669	594	617	266	123	290	883	855	231	450	306	386	1232
IFIT3	Panel	2410	1071	1355	1458	2705	1903	190	1780	1027	2494	2362	209	176	1362	845	1565	1234	1656	895	536	1951	879	801	2259	791	592	4965	1011	1655	1670	2251	875	721	747	999	1739	1068	1859	936	427	731	7294	10733	857	2108	1056	1129	1860
IFIT5	Panel	2728	979	1596	39	2806	2184	208	1348	307	2046	2036	246	163	1042	1016	1848	1321	1584	754	646	1497	943	919	1234	435	552	2429	880	747	1226	0	734	237	678	584	1310	638	823	529	208	585	1623	3460	644	1752	702	1225	382
IFITM1	Panel	4003	2280	4132	1389	5607	3111	1130	3116	1543	5808	6919	2040	738	3383	472	1834	3076	6526	2146	2815	8117	6846	3327	2993	1969	1074	10083	2226	8683	1591	1639	2171	2012	1681	2263	3104	1947	2902	3019	1431	1372	16787	25664	1658	4201	3690	3877	4525
IFITM2	Panel	32814	12362	37228	7426	37560	22189	1663	8851	7214	12814	14175	4791	1329	18745	7659	11854	18480	34745	18874	13420	30917	24207	16913	13145	7061	8817	29229	10098	22650	11679	12459	10032	7272	9683	8730	12081	9674	11051	6677	4042	21493	24486	38091	19972	19586	12512	20053	19381
IFITM3	Panel	27815	7825	21048	2676	38324	24573	1930	11645	5074	22831	21890	4100	1199	16490	7323	14496	18253	35897	11699	13078	29606	19666	19701	17084	8740	9367	42240	14065	25415	16630	8191	11347	7594	11229	10006	16018	9930	15037	8347	5097	14625	27981	49689	16968	24468	10871	22366	16381
IFNA_Family	Panel	4336	3731	4516	14315	3371	1870	843	2215	8394	2427	2167	634	779	1703	3467	1761	4560	5578	5592	1992	10834	4762	2710	8007	2601	3516	5740	1231	5381	2247	21689	3456	920	424	579	2288	1823	2067	892	352	1704	5945	2834	4243	4642	2514	5327	17668
IFNAR1	Panel	5329	2110	3870	1598	5719	3472	774	3433	2355	2452	2357	737	405	2240	2098	1968	2796	2741	1874	1806	3600	2411	2059	3749	1230	1778	4672	2021	2894	2133	2937	1767	2298	3453	3168	5858	4066	5870	2841	1496	1360	2310	1732	3029	3679	2207	2451	2445
IFNAR2	Panel	7651	3130	3482	1822	5743	3792	685	4089	2176	3945	4241	971	351	2529	961	2243	1923	2918	2011	2678	3588	3596	3685	2787	1300	2601	4199	2090	2565	4640	4001	2140	1120	2035	1825	2291	1271	2332	1083	482	2281	2729	2188	3305	4294	2770	3139	3304
IFNB1	Panel	456	586	1254	1175	409	195	853	150	608	268	245	71	217	105	293	174	360	635	639	254	943	436	208	775	266	322	793	117	702	145	1614	312	118	51	97	309	322	255	110	36	233	535	339	343	366	224	389	1729
IFNG	Panel	561	411	660	823	370	286	307	192	649	939	1201	201	90	121	283	140	357	655	462	236	762	394	444	636	222	273	1002	111	435	176	792	351	184	99	214	394	577	564	211	165	150	698	188	349	393	120	342	1268
IFNGR1	Panel	6883	3748	3208	1995	6325	3580	874	4776	2461	2977	4059	1422	413	2539	2664	2911	2338	5337	2546	3918	4836	4777	4155	3412	1827	2983	5388	3096	3660	7979	3502	3021	911	3890	2582	2955	2472	2062	1554	752	2163	3615	3071	3229	3733	2445	3865	4170
IFNL1	Panel	215	68	0	0	0	0	913	4	0	8	3	48	282	0	0	15	4	4	9	0	22	10	0	2	8	0	0	0	0	0	1	0	1	2	0	0	3	4	3	1	56	5	0	45	3	42	0	9
IFNL2	Panel	522	233	847	2499	164	291	549	233	1322	279	135	122	279	141	218	180	427	397	418	257	488	298	369	1193	443	441	1264	172	646	192	3771	311	178	19	109	313	245	303	92	56	185	902	254	629	329	203	232	2756
IFNL3	Panel	192	137	0	0	0	0	2891	14	0	3	7	222	835	0	1	12	5	69	10	0	27	54	1	0	10	4	2	1	0	0	106	0	6	3	1	4	20	11	1	4	95	8	1	69	4	80	7	0
IFNL4	Panel	849	440	473	2026	196	335	2742	174	1051	242	129	408	1706	73	170	146	293	322	250	132	414	204	252	948	336	349	935	115	855	156	2761	254	272	59	218	503	289	499	153	110	137	721	150	556	235	174	175	2414
IFNLR1	Panel	416	150	65	891	112	224	249	122	417	135	86	67	62	91	114	100	230	161	105	113	189	70	135	470	146	176	405	88	473	47	1270	122	101	13	66	216	149	235	75	49	33	326	154	290	226	120	117	977
IGF1R	Panel	11306	3718	2972	1731	7847	7740	321	3761	2194	2801	2977	200	171	1963	3863	6940	4821	2062	1697	1012	3745	2313	2119	4711	1501	1348	5308	2057	3864	1252	1978	1095	2525	2564	2649	3442	3291	5787	2941	1166	1421	1667	1578	1740	3862	2953	3013	3013
IGF2R	Panel	1227	749	557	1290	793	523	3095	512	845	854	626	220	514	330	717	738	387	367	389	447	724	349	343	789	244	510	703	349	652	216	1981	304	332	213	251	851	624	663	272	126	552	517	487	828	926	471	471	1718
IGFBP3	Panel	111760	24180	16720	3617	88894	38931	4315	37169	19105	13416	7761	470	437	10698	527	5400	24008	9120	9637	17737	25619	20272	33885	26354	7034	11750	23291	24169	14719	45757	9049	8383	11389	24652	40749	23466	3958	93120	7766	3949	8680	11729	6936	57011	55967	16852	29186	8821
IGSF6	Panel	1796	1241	4372	1578	1181	1154	263	1794	1448	1445	1374	1132	128	1625	327	770	756	2750	1008	1750	1860	2087	1338	2206	1089	1138	2942	651	2393	1226	1873	1989	446	582	643	911	1184	921	796	227	647	1165	1467	716	1298	1062	1122	2294
IHH	Panel	870	102	292	1079	55	136	591	123	459	165	55	111	264	64	73	99	202	214	143	64	266	78	126	658	213	202	624	105	723	89	1474	138	616	47	381	638	286	2216	272	311	88	432	67	389	213	75	123	1277
IKBKB	Panel	1900	1197	1843	1293	2370	1332	407	1102	795	1331	1361	451	230	754	970	1190	1000	1460	1287	647	1513	1196	1149	1091	542	952	1969	674	1360	1094	1384	580	443	541	554	1181	826	781	476	225	827	1128	950	1296	1188	1132	1068	1736
IKBKG	Panel	2463	1473	1160	2061	2327	1219	838	1180	2426	1805	1812	476	386	752	1346	2232	870	992	1015	475	1162	966	926	1067	556	826	1792	606	1381	1351	2403	573	370	518	511	860	495	495	336	173	847	1274	1077	1487	1426	1203	1134	2222
IKZF1	Panel	2218	1304	2111	1745	1372	941	1792	1145	1693	2123	3442	1384	336	1235	181	617	912	3082	1605	2190	1573	2204	2131	1270	954	1431	2859	900	1300	1880	1789	1411	402	707	725	672	629	819	589	274	518	1091	1264	926	1193	1565	1288	2993
IKZF2	Panel	1495	488	677	1188	588	312	384	408	689	693	981	223	229	262	397	348	579	571	530	614	1004	537	615	1040	469	460	1202	330	1065	404	1114	443	180	133	211	487	412	570	214	103	438	1023	570	409	750	601	631	1902
IKZF3	Panel	1855	736	823	1727	689	600	385	652	1272	2493	3342	1914	158	625	273	448	601	2959	830	1257	1091	1171	1287	946	759	623	1789	489	1527	515	1822	965	510	422	761	842	690	1549	895	252	126	786	820	658	957	722	608	2323
IKZF4	Panel	1032	372	402	1391	589	643	117	328	723	504	384	149	198	278	353	245	395	455	407	247	549	354	321	732	358	309	1010	221	1061	232	1257	288	462	186	476	751	640	997	268	223	256	827	333	406	421	402	336	1739
IL10	Panel	523	332	673	1145	98	202	291	257	771	385	221	200	137	276	207	170	342	497	354	366	549	248	468	731	273	332	826	101	638	260	2121	394	235	120	239	377	369	401	186	60	157	570	307	285	324	313	245	1818
IL10RA	Panel	2354	1490	3372	891	1471	1221	510	1519	1825	3310	3969	2167	489	2015	219	551	1294	3349	1608	3047	2104	3453	2591	1370	973	2116	3987	848	2338	1747	1773	2199	440	653	751	770	763	1033	835	236	789	1664	1781	1088	1932	2768	1596	2511
IL10RB	Panel	3103	1506	2865	749	3428	1373	381	2122	1099	1855	1794	515	340	1456	961	1073	1304	1816	1174	1183	2233	1997	1833	1751	807	1309	2839	1144	2128	1938	1720	1474	1057	1676	1311	1578	1573	2288	1022	512	984	2094	1416	1683	2818	1366	1724	2079
IL11	Panel	395	317	357	1416	81	320	1027	161	439	204	93	94	219	140	150	144	228	339	319	192	434	147	188	600	229	267	746	119	617	134	1295	175	240	79	204	387	409	408	129	103	102	549	234	280	226	200	183	1387
IL11RA	Panel	2031	692	850	872	1205	309	211	477	551	632	685	130	104	264	943	894	791	849	737	290	948	619	645	964	486	474	1486	407	1196	391	904	341	210	132	188	514	256	386	186	65	421	505	643	706	552	648	685	1721
IL12A	Panel	182	126	0	15	53	0	181	49	35	85	228	9	140	0	42	26	42	111	32	0	125	70	30	6	10	15	16	15	0	7	0	64	1	2	0	3	52	10	12	4	79	79	66	34	41	87	68	16
IL12B	Panel	868	576	575	1135	282	422	539	258	759	255	216	67	267	149	285	195	388	437	553	268	1022	453	267	1110	378	405	1032	160	1194	145	2094	307	291	79	165	597	727	483	147	91	214	863	287	430	405	250	408	2172
IL12RB1	Panel	696	322	479	1013	212	210	271	348	801	623	754	335	81	394	102	197	374	511	551	658	633	353	468	692	404	416	1158	176	1059	374	1707	457	198	96	220	399	286	448	223	70	183	691	439	272	422	264	362	1538
IL12RB2	Panel	690	344	297	1077	527	138	1191	153	719	188	108	128	219	90	151	116	418	513	300	235	368	187	191	424	187	257	1083	170	450	134	1530	237	218	55	131	1487	482	397	132	60	187	385	270	368	272	237	137	1269
IL13	Panel	575	171	470	1167	104	148	135	210	698	213	78	64	171	88	113	137	279	183	235	113	303	211	179	791	352	332	872	133	900	129	1723	132	489	38	406	519	351	774	201	136	109	401	112	482	112	103	78	1807
IL13RA1	Panel	6251	2847	4346	969	3973	2370	418	4315	2028	3159	3763	876	407	2789	2234	5764	2097	3918	2166	2021	4681	3907	4097	3227	1405	2381	4559	2361	3210	7009	1481	2063	2096	5243	3715	4317	3489	2594	1529	1322	1522	3238	2742	2768	3068	1888	2996	2585
IL13RA2	Panel	514	300	156	653	164	209	280	227	647	228	213	84	109	58	138	103	200	277	316	2	375	114	194	320	160	240	346	122	381	212	1743	165	122	66	115	170	194	99	42	36	104	372	173	295	241	164	163	748
IL15	Panel	1124	681	790	820	893	501	2466	332	342	620	653	331	824	163	316	1507	416	895	653	498	1249	646	664	734	310	368	1060	277	513	534	1454	356	223	255	376	667	688	748	310	111	295	564	467	612	814	543	606	1381
IL15RA	Panel	1413	374	1092	1014	1541	834	237	657	1012	951	1139	343	147	493	228	628	923	1113	749	683	1445	942	794	821	369	684	1234	345	875	1668	1585	520	341	677	640	502	310	581	358	130	473	1204	1122	849	1142	622	954	1973
IL16	Panel	1452	598	1004	2580	763	506	395	568	1899	926	817	449	222	355	500	463	765	1296	1105	445	1610	685	634	1442	533	853	1654	420	1146	442	3597	605	789	417	733	1541	1444	1446	707	348	314	1224	752	1013	942	782	840	3322
IL17A	Panel	317	274	0	28	0	0	53	1	23	9	14	10	173	0	0	29	8	48	30	14	6	21	0	3	8	0	0	0	0	0	0	0	0	1	0	4	13	0	0	0	18	1	6	12	0	94	7	0
IL17B	Panel	311	300	311	1159	166	262	730	243	637	237	75	67	248	83	120	143	255	320	262	78	357	129	196	761	265	287	631	98	782	96	1273	147	182	19	113	347	238	342	127	43	275	388	129	283	157	111	148	1750
IL17C	Panel	821	132	409	414	71	65	38	110	423	125	52	43	156	48	59	87	124	152	120	173	183	86	99	407	228	152	425	72	712	113	941	174	213	33	183	307	253	434	95	48	87	321	101	285	87	86	53	1371
IL17D	Panel	723	284	775	1024	115	257	83	173	622	209	127	50	58	193	222	237	261	335	242	110	449	219	204	765	278	327	715	133	885	278	1387	166	190	55	154	292	220	358	127	44	123	517	205	357	235	259	254	1478
IL17F	Panel	817	172	420	1462	124	334	160	201	854	255	88	78	101	135	182	129	352	422	277	171	448	194	173	780	226	336	726	100	763	121	1471	196	213	53	149	488	380	451	185	50	96	479	227	363	314	296	195	1770
IL17RA	Panel	1286	789	885	1440	830	578	2885	1072	994	926	849	888	1879	535	445	501	680	835	751	777	1272	855	758	1354	467	746	1444	595	1263	1099	1708	524	921	1860	1801	1304	1164	1569	586	351	471	849	780	694	756	447	795	1789
IL17RB	Panel	5223	909	484	1407	474	574	559	6342	1087	598	453	64	124	158	392	295	484	263	262	313	1093	881	955	1041	265	369	1937	702	653	628	1177	131	548	248	319	1145	464	1098	217	1078	225	1085	251	773	954	182	506	1177
IL18	Panel	3080	2148	1631	2496	1957	1895	658	1599	1625	2520	2211	1228	547	1324	16205	20320	999	2647	1095	2174	1868	1642	2357	2302	1234	1804	3925	1189	2843	3584	2732	1996	409	651	698	1206	943	1029	614	210	688	1448	860	1123	1719	1259	930	3459
IL18BP	Panel	3014	1523	1807	1025	3026	1187	220	1586	1458	3543	4348	601	192	987	890	1921	1394	2549	1761	3026	2415	1994	2137	1761	1161	1170	4666	749	2045	2844	1065	1349	1277	1945	1795	1978	1255	2390	1101	501	1080	2640	2716	1473	2270	1458	1845	2544
IL18R1	Panel	297	220	373	620	124	174	4186	236	552	287	96	2244	10860	108	210	88	219	332	166	324	354	243	233	499	255	222	629	111	819	176	1158	178	140	63	154	300	273	400	122	84	250	499	153	362	250	190	209	1197
IL19	Panel	509	246	564	1329	126	225	69	201	760	275	88	41	59	143	193	92	238	275	204	112	463	113	165	552	211	239	475	98	605	127	2198	200	154	48	137	282	221	239	116	49	172	459	171	334	287	163	188	1396
IL1A	Panel	85	244	25	94	15	0	182	100	51	72	47	75	99	16	35	58	31	109	139	31	148	47	58	158	55	116	89	23	105	218	265	46	30	21	53	50	41	48	20	11	66	119	25	80	68	59	36	276
IL1B	Panel	774	476	1207	1309	224	216	1145	324	1256	381	157	207	475	266	266	193	356	467	394	563	727	232	686	827	320	518	703	179	730	484	1951	434	369	248	466	526	706	670	259	113	260	991	295	380	473	406	325	1755
IL1R1	Panel	2582	1222	3011	1818	2120	1519	133	748	1372	1366	1888	519	61	988	1314	2306	1268	4256	2797	867	2791	2886	1974	1367	773	1249	2823	645	1779	3764	2880	1040	396	1330	1096	1038	821	690	347	323	1199	3780	3926	1966	1186	1344	2040	3471
IL1R2	Panel	394	424	187	1000	475	1798	504	164	542	189	58	44	104	57	51	84	155	175	130	262	258	159	213	367	118	290	372	72	462	1823	1768	218	305	235	354	124	117	123	36	134	100	1050	53	185	183	840	84	1049
IL1RAP	Panel	603	795	649	214	1031	608	91	359	145	307	307	115	116	575	191	235	620	939	284	576	599	394	389	557	145	869	465	261	343	800	398	238	164	634	412	417	336	127	146	61	372	578	417	287	516	733	497	267
IL1RL1	Panel	558	384	541	1080	472	433	1642	201	540	266	248	233	580	207	246	169	547	858	650	142	972	426	529	913	327	303	1091	164	772	183	1346	439	378	154	294	673	823	2144	380	186	203	878	276	414	469	354	465	1687
IL1RL2	Panel	920	635	545	1327	722	885	565	344	508	335	251	95	172	317	994	849	380	422	299	162	795	552	421	859	295	409	956	193	1030	546	1488	275	511	619	619	1038	1148	938	356	344	119	944	342	462	469	345	392	1519
IL1RN	Panel	532	264	338	1052	135	147	267	201	646	229	88	225	500	190	107	78	212	347	156	167	288	107	281	679	329	297	678	97	1031	373	1239	556	310	120	378	417	244	522	180	95	145	989	166	260	160	100	62	1643
IL2	Panel	721	319	805	1272	385	433	302	275	638	206	297	107	211	183	285	198	524	897	765	140	874	552	246	822	283	322	721	113	726	260	1931	359	224	78	189	498	579	518	199	82	182	583	297	513	418	217	401	1986
IL20	Panel	513	575	359	1192	234	218	122	190	567	300	206	57	147	120	268	155	270	315	374	168	597	198	235	729	279	266	719	94	1096	96	1109	226	186	34	113	242	233	260	86	37	201	558	293	301	310	223	299	1725
IL20RA	Panel	406	296	436	1518	111	226	159	195	662	177	128	72	132	75	144	281	154	248	177	190	396	155	143	721	253	289	607	84	638	125	970	166	133	27	93	281	185	223	70	26	61	321	146	306	222	158	177	1636
IL20RB	Panel	344	164	260	771	146	171	12140	134	315	190	119	3579	13054	81	163	94	219	273	131	41	236	175	129	469	161	236	499	70	428	124	1268	111	473	86	217	395	338	477	147	345	104	856	163	222	245	79	150	1049
IL21	Panel	555	479	500	1737	246	478	1289	183	977	205	124	101	214	101	262	165	401	593	457	240	647	298	178	804	248	297	690	86	711	212	1886	306	146	53	106	263	286	331	83	46	100	510	256	412	315	374	287	1700
IL21R	Panel	289	335	213	0	292	56	1958	198	55	410	629	434	1060	243	20	86	87	370	310	390	262	405	177	71	177	172	401	73	191	463	155	161	84	296	353	107	166	118	181	29	247	103	247	190	436	306	497	137
IL22	Panel	125	139	0	0	1	0	2273	3	1	10	14	110	431	0	2	8	0	18	16	0	21	15	0	4	10	0	6	0	10	0	0	0	14	2	3	2	5	24	0	5	20	2	4	65	0	0	0	0
IL22RA1	Panel	1210	371	700	1414	286	388	1865	308	988	217	173	214	742	148	242	189	403	367	355	146	479	230	338	1047	322	324	832	180	824	474	1423	203	184	134	207	285	200	325	63	97	88	719	193	413	477	141	309	2025
IL22RA2	Panel	482	303	228	1275	316	356	2851	192	915	280	143	232	769	93	237	135	197	471	463	62	548	243	165	722	295	269	784	86	739	191	1910	249	304	104	206	588	517	510	222	111	163	379	216	349	348	278	254	1769
IL23A	Panel	553	411	309	1682	117	133	6115	234	1133	327	111	409	1942	103	119	166	285	360	151	183	386	224	179	588	243	280	431	129	934	168	1398	233	211	30	130	233	106	326	89	59	194	608	88	418	194	186	118	1569
IL23R	Panel	528	416	657	1289	240	212	320	218	801	192	127	63	106	155	255	166	260	436	396	248	698	284	145	703	190	235	553	106	355	178	1643	209	242	68	199	407	465	357	153	101	118	586	241	286	361	234	289	1442
IL24	Panel	495	301	457	1764	245	347	270	140	664	237	152	103	58	127	256	136	293	400	365	167	573	268	203	703	241	310	742	90	784	158	2098	152	240	66	230	474	413	448	190	100	134	523	180	320	306	327	248	1590
IL25	Panel	529	190	247	610	111	120	2608	126	357	119	83	180	615	62	65	80	238	210	156	20	240	117	133	451	152	165	473	42	501	83	1706	137	162	21	131	338	223	340	101	42	145	242	121	246	62	160	79	925
IL26	Panel	628	508	743	1031	380	217	288	143	766	207	212	76	121	126	222	151	288	515	706	52	857	464	255	659	271	280	653	103	472	149	1025	290	288	119	213	431	532	526	201	167	193	755	278	257	267	243	347	1473
IL27	Panel	566	123	238	848	59	87	915	152	389	137	90	85	207	73	34	71	116	118	89	133	150	109	83	334	146	134	338	27	518	87	594	116	192	32	138	208	183	380	82	42	60	320	85	190	94	73	69	1056
IL2RA	Panel	661	431	809	1073	170	466	320	211	629	229	154	405	147	383	206	181	248	965	399	892	558	528	254	600	337	339	854	110	779	446	1615	488	352	165	288	497	563	435	198	69	219	400	336	485	455	383	293	2443
IL2RB	Panel	843	331	509	1173	237	266	1584	298	668	614	510	800	2026	207	84	193	274	375	238	230	464	378	341	883	368	403	848	177	686	153	2136	251	138	55	157	279	189	360	120	49	213	484	186	400	374	236	249	1440
IL2RG	Panel	608	278	55	860	150	127	626	335	798	404	547	312	59	99	140	173	211	317	259	227	387	214	247	414	240	174	473	120	638	258	1418	239	159	87	157	135	150	136	150	48	43	365	235	355	298	242	224	1052
IL3	Panel	398	283	152	1530	125	244	45	148	537	118	62	35	111	105	103	116	224	274	176	108	322	158	167	782	280	270	673	82	1020	129	1367	147	91	23	59	153	100	153	48	19	186	408	124	302	237	138	148	1602
IL31	Panel	639	290	485	846	80	231	2389	228	428	229	91	170	707	131	197	108	169	245	169	39	295	111	132	399	187	212	598	66	456	115	1450	142	192	45	131	269	263	440	102	84	135	540	164	416	235	260	159	1315
IL32	Panel	31571	4023	11151	804	10168	10744	1236	14280	5075	16064	16203	3960	227	7814	363	1180	4059	4559	2293	5092	6697	7205	12324	9010	3433	3500	25010	6355	4825	18951	1161	4387	3244	6939	5596	8045	3922	14058	3239	2242	4989	7833	3474	5122	16930	2878	9790	3173
IL33	Panel	1844	545	1138	624	4940	403	158	323	502	405	637	206	174	317	376	996	724	1674	1488	524	1674	887	518	832	348	888	1211	398	551	252	1255	320	215	96	241	508	541	447	184	86	91	484	1155	1187	466	788	1147	1279
IL34	Panel	711	311	1003	1175	543	504	834	452	811	701	995	193	302	340	198	373	283	679	373	117	690	669	352	559	320	247	838	351	770	1738	1674	265	259	407	307	317	192	198	76	65	702	731	647	551	240	502	533	1430
IL3RA	Panel	883	176	423	16	1978	348	105	187	79	217	109	61	46	50	141	283	579	184	238	121	736	168	123	188	70	300	236	209	48	121	87	60	15	71	50	234	67	125	15	50	907	115	399	660	584	115	770	141
IL4	Panel	192	158	0	0	0	0	483	7	1	7	4	27	88	0	0	42	1	23	10	12	12	27	0	0	2	0	0	0	0	0	59	0	5	2	0	0	8	8	0	1	0	3	11	64	1	66	6	6
IL4R	Panel	2009	1524	1883	1208	2865	1323	4163	1271	1114	1606	1708	1546	2664	1128	322	679	863	2102	1273	888	1914	1590	1102	1036	571	1029	1871	552	1309	1445	1719	765	854	1770	1408	1612	1300	1253	707	402	1129	1760	1262	1691	2094	1452	1575	1890
IL5	Panel	379	252	422	828	295	190	56	162	395	157	177	57	118	123	203	134	215	362	314	215	693	369	153	755	202	278	545	104	493	113	476	144	67	27	56	113	108	131	65	30	233	491	169	323	250	128	349	1348
IL5RA	Panel	334	357	649	835	48	93	344	103	659	105	55	99	131	69	200	92	124	266	204	194	271	105	174	353	155	228	337	58	361	66	1414	83	166	30	109	280	311	307	118	61	70	310	161	221	174	186	163	1025
IL6	Panel	606	445	2744	1737	256	427	671	291	819	196	166	142	333	246	219	152	347	1421	413	705	838	538	749	620	271	422	1003	129	674	945	3322	312	280	550	1339	251	289	286	130	36	183	777	357	547	632	1025	354	1813
IL6R	Panel	3628	1133	1328	1584	2288	3258	538	1126	1284	2414	2551	466	184	969	681	671	1454	1362	875	1019	1846	1647	1746	1999	983	764	2687	1158	3036	1925	2154	1013	1078	2336	1601	2301	1504	1353	765	393	275	1698	1000	1853	1305	1124	1255	2531
IL6ST	Panel	18427	5470	7185	1971	15416	9786	1420	8575	3216	7675	9938	1888	246	4339	9422	14477	7008	10294	4461	3391	16627	11458	11636	6990	3333	4867	12376	5463	6842	7020	3016	2889	2636	5919	5031	10762	6822	7405	3405	2685	3723	6080	8195	9701	8796	3673	10449	7032
IL7	Panel	510	332	130	1020	267	268	238	166	525	171	111	59	122	93	27	98	146	320	132	176	182	160	140	332	141	153	491	102	484	146	1315	96	223	53	159	257	193	349	151	58	63	283	94	331	149	177	71	642
IL7R	Panel	1428	851	1382	1521	370	667	555	765	911	622	1801	1213	295	707	269	327	359	1719	1022	1460	874	1445	932	751	1065	557	1587	277	1251	422	1450	1161	497	222	340	676	923	616	446	192	457	1032	1113	628	740	1263	1180	3234
IL9	Panel	352	258	263	419	83	87	354	45	201	41	43	12	74	38	71	74	92	109	91	17	169	83	28	165	37	80	98	26	54	39	345	99	32	21	11	57	124	77	43	42	78	143	49	123	76	122	76	287
IL9R	Panel	712	327	247	1576	189	328	263	347	905	387	204	175	201	129	195	221	431	528	310	185	484	313	341	863	478	462	989	184	967	299	2025	380	495	165	452	684	558	1053	370	177	119	812	322	563	343	355	229	2586
IMPG2	Panel	646	500	801	1397	330	393	238	207	428	204	175	81	248	118	265	274	311	441	497	146	636	292	243	692	210	354	778	116	632	123	1087	194	260	92	195	532	635	549	199	91	182	729	263	264	408	371	393	1321
INSM1	Panel	361	293	363	1260	199	155	284	150	490	198	102	60	132	134	218	165	304	451	379	181	441	183	165	566	184	284	442	92	373	165	1266	174	221	73	139	381	351	441	127	90	42	619	213	314	259	186	249	1258
IQGAP3	Panel	269	258	106	26	136	96	1259	211	43	58	57	32	114	49	35	90	58	82	37	107	110	126	81	34	33	119	81	62	19	158	105	49	61	98	42	108	31	51	8	11	92	85	59	83	176	82	83	76
IRAK1	Panel	2409	483	1156	1927	1100	1100	6442	1232	1595	1315	1013	2179	6857	691	761	1551	802	1073	613	768	1159	677	1368	1450	647	825	1972	595	1643	2636	2891	595	770	1303	1332	1173	639	1151	353	317	485	1138	642	1228	1355	763	911	2992
IRAK2	Panel	506	309	361	1105	386	303	563	200	597	182	139	157	236	137	116	117	254	355	213	248	382	136	219	569	205	303	582	117	789	188	1515	201	265	91	229	337	223	379	135	77	287	398	111	407	266	145	173	1354
IRAK3	Panel	1649	930	622	948	1594	944	510	1054	1618	529	679	251	176	312	420	580	660	1160	908	614	1459	672	718	945	451	640	1372	519	992	2263	1945	639	226	796	670	1216	937	405	174	128	566	946	867	894	767	743	854	2198
IRAK4	Panel	602	479	475	1084	255	284	1608	220	633	206	184	386	1754	160	250	186	334	518	455	330	586	323	278	597	265	225	752	130	518	203	1376	184	123	87	151	324	352	344	109	86	133	542	239	339	366	353	301	1311
IRF1	Panel	5096	1625	2018	1659	4765	1435	933	3356	1693	8574	5027	1207	229	1921	607	1819	1499	2123	1041	2547	3552	2056	3065	2080	960	1376	5194	1326	1497	1473	2808	1901	766	1223	1386	986	438	2956	2293	694	1208	2757	1915	1268	4471	2374	3196	2426
IRF2	Panel	2639	1163	1829	1013	2237	1068	193	935	1071	1416	1632	568	175	959	1056	1846	1096	1738	887	1059	1635	1207	1474	1179	745	874	2714	792	1715	1213	1974	956	392	525	672	967	556	1561	557	215	633	1106	1472	892	1629	838	1289	1846
IRF3	Panel	3151	1340	1166	873	2631	1631	192	1564	1131	1871	2045	596	186	877	1739	3483	1617	1938	1410	771	2081	1669	1575	2001	891	1343	2426	1028	2349	1134	1564	924	908	983	1063	1641	1112	2037	925	639	846	1808	1386	1236	1815	987	1337	2099
IRF4	Panel	691	400	322	1702	310	261	302	392	1034	638	970	519	87	183	246	272	364	1253	907	738	572	437	497	724	381	395	1132	200	803	234	1670	450	266	93	176	477	359	507	232	92	116	622	781	593	1661	522	390	1864
IRF5	Panel	1286	591	513	913	221	247	79	831	783	1117	994	380	155	419	166	339	285	380	361	514	718	561	521	976	430	491	1204	140	965	1195	2248	523	347	1044	1030	811	555	995	338	203	281	741	245	537	453	389	378	1662
IRF7	Panel	2257	1165	1094	1677	1612	1183	713	1921	1110	1165	1225	511	964	582	403	899	1032	1172	577	655	1367	1282	1136	1283	494	948	1526	914	1901	620	1901	802	1103	752	943	2364	1376	2399	992	691	590	4938	5959	682	1541	1459	690	1801
IRF8	Panel	1506	987	1834	1524	836	1257	859	817	813	1279	1211	584	204	763	265	460	428	1900	697	849	1089	668	1074	1593	642	889	2135	450	1401	1123	1926	943	193	290	393	516	410	439	260	88	341	799	1024	582	801	599	692	2264
IRF9	Panel	3618	1799	2003	1130	3904	2608	454	2242	1347	2884	2970	948	311	2048	846	1789	2278	3293	2289	1699	4374	2844	2635	2591	1143	1287	5737	1378	2476	1571	1485	1551	668	1045	999	2854	1854	2255	1482	537	1642	3049	4524	1873	3575	2391	2378	2545
IRGM	Panel	323	99	0	0	8	0	305	10	0	30	13	22	30	0	2	12	20	29	11	0	8	6	9	24	23	7	25	5	27	0	0	0	31	8	14	33	49	29	0	4	37	12	0	38	6	36	0	43
IRS1	Panel	533	319	271	869	243	178	245	160	431	154	145	67	166	153	382	286	285	363	278	113	554	221	285	502	203	195	490	103	503	134	743	214	234	106	156	329	413	357	139	63	92	588	307	391	291	250	283	1161
ISG15	Panel	3295	1136	1818	1713	4155	2028	432	3799	1524	2319	2357	356	222	2031	476	1988	2261	2549	1277	833	4121	2375	1964	2339	819	555	2999	1782	1789	2818	2345	1297	1148	772	845	1621	645	1348	607	621	1853	21207	51381	1230	2869	851	2564	1748
ISG20	Panel	508	256	81	1	167	211	260	190	120	183	322	311	72	117	29	286	70	371	119	299	129	110	248	87	61	67	398	61	97	221	83	86	101	132	181	120	87	273	111	76	75	586	835	105	411	218	171	262
ITGA1	Panel	6980	1482	2531	179	10849	3836	672	901	215	2446	2040	451	164	853	996	3161	4018	2366	1979	351	4636	2001	1219	1394	691	565	1919	1893	1735	513	91	578	294	775	495	1719	898	1361	720	361	5217	662	3711	4144	5202	1354	6900	1056
ITGA2	Panel	1537	415	312	23	776	245	335	133	158	699	605	88	117	137	671	1692	534	367	296	157	883	432	590	353	154	250	448	352	323	200	89	118	91	150	116	566	115	516	179	135	314	390	381	973	822	162	605	218
ITGA3	Panel	5221	6040	5386	1681	7071	3529	1199	5951	2027	3183	3297	221	147	3492	1247	1511	2268	3126	2375	3026	3170	3489	5447	3868	1561	5005	7688	2213	3434	4386	4169	3107	2846	3571	2636	4410	3392	5383	3083	866	2182	2803	2163	3391	5826	3245	4324	4151
ITGA4	Panel	2886	1594	1762	1292	2331	1327	340	1491	982	3244	4531	1310	251	1211	417	775	1026	1819	1700	1525	1882	1685	1939	1109	857	1133	2080	1153	1367	1395	1847	1056	285	626	534	571	397	693	599	208	1144	1222	2204	1206	2186	1552	2461	2473
ITGA5	Panel	6376	1667	5135	2623	10641	5168	494	2869	2726	1912	1812	627	309	2262	1259	1859	3533	4278	3074	4099	5270	2832	3072	2680	805	2886	2393	1919	2604	5191	4392	1775	624	1278	1230	1442	654	941	395	250	4984	3262	3958	5651	5297	3488	7329	7870
ITGA6	Panel	7783	1246	2169	1259	11956	3395	1479	1045	829	3186	2433	388	529	564	22022	12118	5060	1488	2181	744	5441	2161	2647	2096	779	868	3103	3434	2168	1611	650	633	450	749	709	2700	821	4212	443	397	2732	1280	1669	6722	4970	489	4697	2548
ITGAE	Panel	459	145	39	55	53	0	143	163	163	36	80	104	53	37	8	113	18	62	26	84	50	136	86	33	38	187	43	19	76	52	712	50	52	94	108	26	142	54	49	42	42	86	47	25	88	69	37	66
ITGAL	Panel	2039	912	1617	708	980	510	180	996	827	2373	3137	1124	198	758	126	363	695	1664	1519	1792	1421	1595	1118	1072	654	940	2225	707	1321	827	1240	1119	309	449	566	564	466	990	620	179	472	956	847	633	1056	952	840	2098
ITGAM	Panel	947	630	1531	2281	504	418	467	559	1504	386	342	463	380	554	216	197	444	875	583	1159	764	659	591	845	536	763	1432	433	1331	941	2544	775	244	329	358	375	310	396	133	61	307	687	538	703	553	926	478	1812
ITGAX	Panel	1272	840	1601	2081	481	713	2769	1056	1744	982	1019	1034	1277	1492	105	372	340	864	524	1006	706	594	1001	1251	766	1115	1496	407	1757	812	2799	1637	326	356	419	551	463	569	484	130	360	921	435	645	555	586	474	1894
ITGB1	Panel	32861	11229	12959	2709	42748	19669	2109	11912	4518	11553	11330	2553	556	7776	8688	11091	14724	13133	11691	9020	21166	13220	12299	10211	4592	7945	14382	11638	11017	19917	5455	6455	5066	9599	9444	12209	5859	8845	4157	1964	23815	5096	20014	18843	22491	7485	28355	9402
ITGB2	Panel	3516	3805	6787	1278	2962	2825	2899	3674	3268	5128	6043	6023	2170	5564	281	742	1388	5725	2088	6437	3778	4944	5087	2591	2132	5069	6711	2356	3397	4791	1607	5833	1855	5887	3862	2288	4138	2967	2485	743	1558	2153	3121	1267	3545	5093	2932	2419
ITGB3	Panel	1539	1212	827	1503	1183	1069	1434	2266	1195	468	221	362	867	526	4726	1308	697	1230	621	760	1062	1045	1153	1198	330	1275	1260	339	1113	521	1496	678	558	278	585	1255	845	649	321	132	901	1082	886	1273	1158	643	1094	2058
ITGB4	Panel	788	571	240	83	904	444	826	1106	287	627	636	211	1101	449	331	239	490	471	247	222	903	800	590	342	162	316	669	215	498	312	484	108	130	96	97	333	417	144	98	31	60	279	308	361	761	510	285	365
ITGB7	Panel	787	341	810	1180	458	368	387	351	793	824	886	626	189	286	212	362	351	1054	539	489	597	503	351	660	367	466	885	203	777	259	1460	515	432	240	346	559	495	821	394	172	99	721	398	437	555	327	379	1679
ITK	Panel	875	551	614	1955	416	483	2584	407	991	707	821	689	572	312	182	258	387	723	719	410	811	709	537	1168	453	529	1398	221	1132	279	2306	480	319	107	291	635	551	637	300	157	447	801	365	712	474	363	382	2425
ITLN2	Panel	548	441	396	1247	214	289	154	198	570	248	107	209	632	61	212	116	232	319	416	257	540	271	191	673	260	248	684	76	712	126	1315	152	155	40	137	349	263	281	136	48	262	499	220	365	278	209	227	1556
ITPKC	Panel	1265	363	696	712	623	787	600	498	690	391	323	285	199	360	230	466	489	750	294	541	633	327	483	795	349	435	1128	315	860	538	714	216	537	402	654	1058	698	1028	342	322	193	997	356	554	477	481	236	1698
JAK1	Panel	5580	1321	3285	109	5201	3703	765	4039	1085	2420	2296	1065	267	1506	2049	1778	3277	2875	1771	1848	3945	2266	3178	2202	1089	1448	5102	2427	2485	3549	586	1110	1018	1733	1682	3432	1743	3293	970	642	2180	1601	2430	2732	4754	1365	3396	1021
JAK2	Panel	1644	843	1306	727	1548	739	5051	764	643	1810	1901	1070	3533	582	688	760	789	1661	1303	626	1514	912	932	1015	320	579	2026	599	868	913	1289	574	144	234	210	410	264	407	274	111	821	895	1614	819	1075	852	997	1539
JAK3	Panel	911	926	1340	1127	488	716	565	580	1094	1125	1413	1070	201	719	167	368	361	1342	1085	1130	804	1507	936	671	546	710	1744	402	1103	1037	994	881	907	1084	1145	1201	1335	1132	730	265	640	1094	737	430	871	883	375	1822
JAKMIP3	Panel	218	198	0	0	29	0	280	54	27	28	27	6	121	0	44	41	12	40	41	29	29	58	25	4	19	10	20	5	6	11	78	14	9	22	17	18	27	1	16	4	38	14	28	21	7	30	22	28
JAML	Panel	1277	1125	1073	104	538	552	249	564	244	847	974	551	191	590	134	559	381	1109	453	1206	643	736	697	506	410	639	1045	478	877	869	178	949	114	329	251	301	291	158	153	68	516	282	442	286	454	686	558	657
JCHAIN	Panel	2875	897	2007	1075	659	887	2815	3044	11476	1772	9351	37317	643	821	621	1887	919	21650	10007	51641	1888	2393	3091	1201	3279	977	4742	253	709	321	1989	4009	201	129	233	510	730	547	1368	1417	214	3026	9521	1131	19358	4090	1248	3396
KCNA1	Panel	470	248	425	913	143	174	54	140	477	203	63	84	150	78	204	108	202	262	211	155	342	147	159	605	194	263	617	105	676	154	1055	168	155	39	116	272	256	305	81	60	75	486	197	251	238	118	151	1277
KCNH2	Panel	176	183	55	19	0	27	706	55	7	39	15	232	966	4	240	44	12	140	20	13	74	75	7	9	17	12	3	12	20	8	381	28	8	5	7	33	40	15	31	5	18	32	30	99	19	82	8	22
KCNK5	Panel	1266	411	782	828	470	266	1917	645	567	764	461	141	432	257	54	263	592	268	220	157	618	290	229	709	268	156	708	347	680	122	1254	211	172	46	106	769	254	490	156	88	276	365	189	603	524	189	583	1121
KDM5B	Panel	787	485	340	1167	809	810	3675	612	545	763	501	634	2177	338	623	635	633	637	365	264	883	510	448	921	376	479	1296	285	927	306	2164	316	217	171	241	643	514	409	163	83	389	613	490	770	756	545	639	1387
KDR	Panel	7114	498	1521	1247	13433	3176	27387	766	838	2651	1035	7289	32604	134	1618	2774	6031	619	3753	930	8870	1586	1642	973	494	813	1960	3266	478	754	1279	298	158	333	284	2086	394	1787	173	240	3543	580	2068	5613	7149	603	6767	1967
KHDRBS2	Panel	443	376	463	1215	302	466	1744	312	537	202	213	137	543	156	302	187	387	681	761	227	703	333	156	646	214	293	526	61	380	176	2265	250	130	44	90	245	343	198	90	58	217	468	291	392	307	311	343	1601
KHK	Panel	8388	697	2551	1234	5071	6112	474	2237	1356	2830	1715	137	116	911	301	251	2719	739	902	199	5875	5455	5921	4010	1456	422	9407	3206	3971	2324	1665	346	1485	1077	926	4918	1445	4712	415	1188	554	4166	374	2151	6684	580	2323	1732
KIF14	Panel	619	372	662	1248	435	373	952	223	551	260	275	95	275	167	291	181	423	651	531	346	717	442	315	813	306	382	739	153	941	211	1792	242	180	83	129	266	252	246	61	61	138	590	341	416	360	153	434	1768
KIF15	Panel	327	195	224	878	61	220	1449	163	601	161	90	99	341	30	212	42	79	275	238	182	340	204	114	310	112	222	383	74	301	91	448	84	210	60	104	226	316	308	74	57	152	331	164	304	201	106	155	1073
KIF18B	Panel	313	145	0	28	33	2	1941	45	9	27	35	119	536	5	18	38	3	31	48	15	45	25	18	10	13	16	69	17	0	56	112	6	28	68	29	56	30	43	10	15	53	17	17	64	32	36	20	48
KIF20A	Panel	657	637	597	1437	538	687	1378	484	1120	414	278	853	3854	225	397	435	396	597	569	241	1189	673	373	1156	372	479	1233	236	780	287	3047	345	165	90	120	305	335	268	101	63	405	1111	476	771	573	437	595	2496
KIF23	Panel	263	268	371	346	294	201	5416	216	222	255	126	401	1701	101	249	829	208	411	407	175	367	268	216	366	111	198	481	115	297	267	1035	135	78	104	72	154	126	122	67	25	211	212	208	278	295	234	271	793
KIF2C	Panel	368	230	283	891	91	272	16284	189	567	183	80	7687	35402	105	117	115	223	318	288	145	288	151	179	458	223	181	467	95	723	137	1049	164	177	59	127	228	156	325	80	49	111	348	136	218	211	87	94	1300
KIF4A	Panel	466	330	331	839	197	362	93	190	636	189	155	48	99	46	139	141	160	234	224	111	356	205	172	354	151	215	392	120	477	275	1249	127	166	89	156	227	185	130	56	52	149	338	179	297	211	165	159	830
KIF5C	Panel	263	184	0	90	56	55	2401	97	58	131	61	762	2844	12	23	63	89	132	145	77	153	86	52	133	76	58	120	15	136	15	375	57	88	74	66	181	171	191	58	45	94	91	35	124	74	79	121	190
KIFC1	Panel	305	90	203	0	64	72	2287	175	22	164	43	2584	9984	56	22	29	48	84	87	321	76	85	60	40	45	53	127	58	126	58	746	22	49	59	48	103	68	90	82	25	208	22	48	121	103	321	59	171
KIR2DL1	Panel	1143	242	1077	3036	329	454	7300	381	1648	313	124	1589	6137	176	185	203	460	522	322	282	534	216	308	945	405	455	937	220	1393	300	2129	240	442	94	370	561	386	671	208	225	155	1225	149	534	294	217	205	3458
KIR2DL1_2DL2	Panel	1266	774	974	4593	516	915	152	742	2670	797	292	245	249	301	895	461	885	1179	801	516	1748	652	1009	2719	1138	1270	3448	294	3733	524	6092	747	806	111	651	1102	877	1529	374	332	239	3086	1052	1138	1094	703	829	7831
KIR2DL3	Panel	994	425	607	2459	224	412	22630	703	1872	769	172	17938	73176	347	181	173	425	499	379	433	560	211	389	1159	509	475	1454	193	1708	272	5214	401	571	108	440	763	527	957	255	253	366	1354	221	911	311	662	214	3561
KIR2DL4	Panel	367	282	299	767	146	90	7772	184	617	175	104	1248	4907	41	100	79	99	165	121	112	167	84	120	346	145	123	428	76	391	71	1299	74	165	17	85	220	185	230	77	77	77	545	115	252	189	77	112	1076
KIR2DL5A_5B	Panel	360	162	350	341	86	56	140	60	0	85	16	27	56	41	18	10	91	186	143	154	68	18	34	88	23	69	117	93	643	99	421	24	227	47	243	73	109	103	74	40	66	108	37	212	285	136	126	710
KIR2DS2_2DS4	Panel	329	323	354	1248	123	231	9793	181	531	162	84	2542	9293	92	212	187	189	314	450	262	530	190	149	1011	384	286	755	141	1057	152	2509	109	288	57	216	495	444	315	141	110	290	585	168	513	375	393	223	1476
KIR2DS4	Panel	1081	545	1071	3111	178	345	450	450	2251	462	202	205	144	301	309	240	385	444	288	288	624	324	341	1334	526	494	1407	140	939	241	4136	292	336	42	240	657	390	630	156	149	285	1415	298	832	375	203	228	3464
KIR2DSx	Panel	273	294	194	881	86	45	3896	95	146	79	56	303	1237	66	75	94	220	191	234	112	201	137	97	359	166	109	202	131	813	171	1389	71	333	84	314	213	228	171	49	51	88	245	68	394	351	267	152	1201
KIR3DL1	Panel	1546	1026	1789	6545	638	1360	104	1028	3959	1051	413	312	475	661	1039	685	1029	1447	1564	777	2345	884	1052	3162	1163	1432	3559	585	3794	778	9133	880	673	137	393	786	880	822	238	160	380	4302	1257	1954	1749	1055	1642	10170
KIR3DL2	Panel	916	264	634	1800	138	264	793	212	754	261	126	447	2306	165	185	159	295	387	361	216	586	278	341	932	344	425	1014	125	887	248	1719	389	69	12	62	145	125	147	54	33	126	1021	219	609	353	266	156	2505
KIR3DL3	Panel	732	289	496	2586	133	268	206	309	1396	354	170	151	171	197	271	264	472	478	436	264	658	248	337	1035	384	485	1341	184	723	250	2916	439	534	100	383	863	749	883	304	309	151	1495	456	714	509	381	288	3024
KIR3DS1	Panel	145	135	0	1	37	1	1418	0	11	8	33	74	178	0	0	30	9	23	33	123	36	21	2	4	12	5	4	55	0	7	0	10	8	14	12	4	3	3	0	3	21	1	0	57	19	18	22	30
KIR-panL	Panel	1504	1121	1703	5243	846	832	805	926	3336	1109	458	374	328	483	1115	679	1067	1272	925	454	2018	728	988	2978	980	1392	3061	420	2243	589	7897	921	1295	254	879	1721	1789	2249	691	652	431	4151	1053	1271	1314	387	1049	8536
KIR-panS	Panel	276	179	255	735	98	147	271	217	294	179	73	53	145	112	161	108	233	278	371	162	395	144	153	864	221	287	485	166	854	215	1332	137	293	89	228	315	368	239	90	68	141	582	187	535	540	314	290	2084
KIT	Panel	755	295	353	694	391	201	649	175	506	217	134	94	172	308	4620	10347	303	537	301	418	520	348	234	514	208	209	557	248	436	92	1222	249	194	81	185	440	457	481	208	75	787	301	361	398	482	794	736	1158
KLF2	Panel	778	292	2548	1404	436	240	3031	257	1009	319	216	1093	4303	352	210	214	387	549	461	285	507	344	570	543	187	213	519	230	868	227	2601	281	159	56	148	373	218	353	172	81	428	405	284	917	316	415	304	1365
KLHDC9	Panel	415	186	77	1069	122	66	895	104	857	247	121	64	155	48	88	139	239	209	136	184	307	171	88	429	146	157	264	103	420	132	687	173	87	23	83	194	89	227	78	44	62	303	58	262	84	183	105	1116
KLRB1	Panel	1022	523	1504	1283	842	546	75	491	926	533	764	311	129	536	253	339	383	1331	580	735	1037	1004	702	1023	761	974	1142	373	1076	377	1634	996	210	123	213	466	445	350	184	113	228	1039	483	417	486	533	907	1858
KLRD1	Panel	1395	523	390	1271	1281	717	150	496	1032	651	850	269	236	439	434	541	565	873	961	1303	1224	685	627	849	354	1429	1376	492	1026	531	2456	417	72	86	124	303	211	188	89	49	251	936	549	718	573	401	858	2275
KLRF1	Panel	182	38	0	0	279	37	50	24	0	38	72	17	24	16	21	64	26	25	10	23	207	77	99	25	8	265	83	105	8	30	0	33	6	13	15	60	7	17	26	2	59	22	21	111	30	17	135	11
KLRG1	Panel	560	217	264	5	190	115	2708	162	56	352	571	666	1139	189	24	53	124	385	432	540	259	663	283	157	203	186	362	140	144	42	88	167	46	69	40	108	100	154	127	37	182	59	184	116	268	323	139	187
KLRK1	Panel	1578	315	558	17	1066	398	91	333	234	1906	2679	1530	96	299	37	327	416	1348	869	1453	542	1100	765	116	110	703	964	382	238	320	395	467	101	230	339	230	76	376	417	113	263	252	649	322	603	824	577	477
KNL1	Panel	736	574	634	1126	379	402	72	246	800	260	232	78	145	154	286	313	366	595	666	89	710	391	278	815	254	297	839	104	708	284	1967	274	204	118	146	317	316	327	113	66	185	502	353	403	490	431	398	1823
KPNA2	Panel	7785	4126	4134	6051	7378	3201	2398	3324	3754	4827	4896	749	646	1728	3021	3335	3718	4251	4737	2655	7270	4260	4105	4939	1910	3262	6055	2616	4062	4442	7243	2475	1613	2577	1944	2927	2399	3046	1342	666	3363	3385	4093	4286	4837	2912	5724	7986
KREMEN1	Panel	1891	651	1091	1225	874	925	165	896	1056	647	479	210	156	390	2200	2971	695	887	360	498	928	637	737	1592	421	546	1195	358	849	581	1750	701	842	882	1009	1692	1684	3442	942	856	147	1597	416	740	1069	779	599	1609
KRT13	Panel	437	288	259	576	72	109	303	113	754	148	50	83	130	83	86	71	191	526	158	98	224	127	156	529	543	213	392	115	600	134	1442	151	121	15	93	163	120	151	64	19	113	263	124	284	158	287	62	1548
KRT16	Panel	411	162	53	0	3	15	181	20	16	13	16	13	194	14	0	27	2	47	23	0	18	69	6	10	13	1	10	3	0	4	90	0	5	1	0	3	35	5	0	2	91	13	1	98	4	114	0	26
KRT17	Panel	987	405	736	4481	348	476	622	288	2134	485	245	258	264	240	197	595	764	629	577	430	726	352	372	1982	1040	601	1447	257	1626	329	5760	470	817	70	560	1292	768	1488	530	178	900	765	243	1035	274	555	240	4305
KRT18	Panel	24093	4920	14068	23506	14254	13298	2645	9145	14575	9146	5393	2040	1667	5290	8804	7289	10058	8193	8834	4078	12822	6834	9482	15203	4976	6426	22437	6512	13306	6822	34907	5573	5917	4534	4726	14675	8781	22106	5178	5054	4888	18054	5278	9936	17109	4402	7485	25835
KRT19	Panel	2330	575	973	3286	2832	7443	448	624	2015	633	613	80	189	875	554	1175	1695	3228	631	1725	2542	2260	9360	1323	1352	11244	8690	1222	3065	21111	7117	754	5649	17362	15216	5018	4532	3144	635	1528	218	6801	4075	1373	700	522	3384	4237
KRT34	Panel	502	308	228	1202	213	341	81	123	636	185	100	38	69	105	206	91	292	331	361	77	468	285	249	985	294	213	371	69	474	97	1446	197	57	21	33	136	143	96	35	22	193	414	297	328	258	123	268	1277
KRT5	Panel	179	68	0	0	0	0	348	5	1	2	8	37	183	0	1	105	5	73	25	0	14	14	2	3	106	0	1	6	0	8	0	4	5	22	2	0	6	5	1	5	34	8	11	22	2	56	2	0
KRT6A	Panel	969	571	906	3499	306	511	1802	385	1772	530	249	749	2629	167	321	248	630	760	578	303	904	312	488	1799	510	633	1536	188	1655	350	4947	380	939	122	628	1433	1076	1591	497	299	263	1361	271	980	446	379	347	3786
KRT7	Panel	716	316	92	60	753	913	594	177	109	177	244	38	82	199	344	7056	911	887	965	158	155	136	248	320	1471	279	3361	184	148	174	396	129	35	61	62	805	338	113	88	202	183	670	781	164	75	94	143	375
KRT8	Panel	34472	6893	16189	34414	12057	13125	1705	10010	19578	11140	6609	2221	1430	5665	16380	9015	14406	11086	8527	5555	17117	9027	12321	25014	8946	10498	32101	8450	26318	12788	48261	7138	12043	10233	14709	23961	11754	42021	6872	6717	3488	21989	5960	12289	17013	5479	7298	50080
KRTCAP3	Panel	976	324	397	967	554	420	214	713	664	401	225	70	80	108	181	480	366	312	275	49	350	210	225	598	297	237	674	196	1054	107	1903	144	355	78	218	555	410	581	139	137	77	710	123	327	392	255	180	1178
KSR2	Panel	697	354	335	1566	182	249	399	216	468	336	153	562	2160	73	231	180	320	386	321	249	660	254	269	825	231	277	591	93	633	149	1459	207	104	26	79	269	276	289	98	52	189	888	266	438	343	129	302	1697
L1CAM	Panel	346	199	111	434	58	50	88	133	659	133	147	70	62	59	61	181	126	170	80	57	130	106	100	307	120	112	370	37	548	89	520	84	322	32	230	222	120	207	78	51	33	186	51	156	101	72	47	764
LAG3	Panel	906	432	527	1881	358	157	3218	416	1121	1916	2013	890	1009	268	89	170	353	530	244	496	731	376	494	636	266	261	1554	176	949	231	2837	438	173	61	151	217	163	519	298	92	207	880	640	474	612	267	294	1481
LAIR2	Panel	2665	2237	1802	2484	1102	1122	239	1250	1810	1683	2034	641	379	1074	379	650	983	2535	1519	1296	1867	1673	1697	2205	1066	1831	2933	768	2108	2713	4476	1511	745	741	750	803	732	620	386	197	1182	1955	1290	1161	1315	1434	1102	4083
LAMC3	Panel	1120	242	47	0	1511	795	2491	7	4	315	302	280	783	170	348	508	95	366	47	0	124	86	46	20	141	0	25	403	240	16	28	42	12	22	1	428	57	36	47	3	1261	4	232	424	365	164	965	132
LAMP1	Panel	11870	3940	7405	3811	9853	5423	954	3352	3994	4558	5174	5615	7250	7393	7517	5967	5030	7522	3440	6920	7094	6131	3654	3637	2976	3496	9220	2661	5480	7141	4532	4464	3712	7672	4766	5170	5323	4930	2077	1370	3829	3340	5625	5813	9459	4368	6884	6119
LAMP3	Panel	1102	444	692	863	304	411	1793	360	606	310	289	197	425	174	339	188	401	616	446	174	548	293	229	902	303	450	895	166	862	292	1980	249	267	168	305	436	501	622	205	180	221	1312	832	324	540	268	405	1726
LAPTM5	Panel	8007	10400	15074	5399	7480	6233	1105	7707	7458	8849	13234	9198	2343	15955	650	2907	2831	14140	5593	23359	7128	11225	8851	4684	5617	11658	13158	3574	9510	15599	6133	18893	1743	4903	3128	1636	4376	1304	2184	563	4817	8875	9275	3519	8805	11588	8666	11061
LAT	Panel	985	568	488	230	521	341	13029	302	212	764	1065	1487	4084	392	110	280	262	434	458	387	496	549	296	203	177	198	469	201	258	204	847	320	80	111	94	254	188	284	214	97	321	340	352	309	446	558	453	339
LCK	Panel	1656	689	960	1110	579	482	241	576	805	1279	1732	1277	165	530	209	183	474	1167	925	1128	866	1048	1013	930	497	594	1639	450	1070	407	2174	664	600	394	752	965	934	1472	1011	288	213	805	541	480	669	763	494	1735
LCN2	Panel	255	365	44	0	36	0	1215	45	12	14	38	47	243	61	29	61	9	279	68	27	9	45	19	22	12	90	49	6	18	57	81	1	23	31	50	6	13	16	22	12	110	26	15	45	8	80	16	64
LCP1	Panel	5388	2936	5748	2339	3542	1782	624	3421	2275	6830	8785	3909	659	3752	620	1107	1900	8255	2206	7283	4251	5549	5611	3129	2230	4885	9063	2542	3164	3984	3436	5782	945	2998	2282	2073	2291	2244	2936	633	1729	2863	3549	1517	3314	2523	2828	3175
LEXM	Panel	553	341	233	1063	150	184	235	180	777	195	94	67	136	114	114	68	288	214	171	147	348	113	197	685	229	210	483	88	825	129	1688	148	191	36	145	268	165	330	119	49	156	374	123	405	160	175	133	1587
LGALS1	Panel	5107	3510	7667	1235	8792	11543	806	3024	1899	1590	1314	1259	273	8544	596	1912	4239	7527	4082	4471	4289	4308	5554	9889	3770	2796	4098	1726	7115	7173	2230	5644	1489	2729	2582	1996	1474	1561	1488	829	5506	4937	3051	4263	4104	3756	4525	4990
LGALS3	Panel	6384	2699	12800	2353	4934	7803	2801	2251	2635	1472	1594	3047	2022	8168	22425	14577	2761	6373	1841	3622	3882	3373	5482	8684	4300	2119	9492	1772	9449	3635	2316	6357	6062	1520	1927	1776	1829	8336	2368	402	1412	2631	2323	3964	5557	2790	2579	4518
LGALS9	Panel	1739	1061	2111	3553	1157	1384	388	1474	2055	1369	1045	717	233	1559	355	508	858	1967	839	1853	1286	944	1194	1602	777	1264	2642	718	1822	1582	3043	1895	838	1109	1137	1736	1264	1205	839	377	488	1475	2323	1198	916	923	749	2941
LGSN	Panel	728	467	758	1095	209	357	8548	209	704	237	163	1044	4077	106	289	157	260	551	423	154	623	285	201	663	203	329	727	192	443	139	2264	211	145	47	83	300	447	243	143	44	161	499	258	351	388	332	418	1581
LIF	Panel	499	505	1264	1243	299	354	837	733	1216	352	233	75	181	447	42	117	378	525	497	806	449	331	935	1209	470	1073	1285	115	990	360	2378	805	118	75	153	281	188	244	61	46	179	1078	319	348	340	489	162	1623
LILRA4	Panel	590	378	280	1083	142	210	76	217	613	281	100	96	153	178	187	151	277	957	411	161	518	175	203	905	341	358	607	109	580	136	1055	293	154	32	100	307	267	225	108	62	106	715	429	360	309	272	187	1658
LILRB1	Panel	2141	1467	1703	6353	1038	1010	445	1273	4045	1502	1645	203	362	769	1207	775	1243	1980	2013	746	3350	1720	986	2527	637	1435	2587	556	1170	1208	8064	1405	278	204	311	468	757	458	224	158	525	3391	1595	1749	1651	775	1601	5988
LILRB2	Panel	1335	728	508	1084	886	594	340	939	1449	1452	1453	423	248	788	301	415	773	1384	789	838	1333	1019	1358	1216	497	1142	2163	456	1194	1257	1878	1020	281	587	598	649	473	561	392	193	637	1106	843	637	934	936	813	2623
LIMA1	Panel	9142	3686	5158	1721	9916	3482	591	2998	1507	5949	6363	504	225	1400	9897	17990	3251	3880	4574	1622	6790	3674	3229	3237	1448	1634	7061	2881	2995	2998	3721	1225	1930	2920	2917	5666	4439	6515	2492	1912	3025	3055	4746	5113	5390	2882	5723	3481
LIPE	Panel	643	277	370	1261	105	226	518	132	778	209	60	64	226	100	177	99	246	231	165	66	268	97	158	627	238	213	584	100	839	118	1171	135	342	32	223	440	394	542	175	82	65	484	159	341	252	184	165	1724
LMNA	Panel	13454	6118	20754	1517	18401	6720	1016	4727	2438	6911	8050	943	299	5138	4536	5131	8124	9222	8357	5293	9393	6088	8736	5451	2225	2144	9397	4154	4268	5627	2991	3375	2179	5281	3193	5934	3863	7111	2780	1500	6967	4296	8027	7375	13179	4957	12603	4282
LMNB1	Panel	1669	959	1354	1721	1406	1001	2474	1134	1111	1097	1176	354	530	548	512	632	628	1263	759	1235	1610	1094	890	1357	448	914	2466	607	1264	1042	2234	725	520	621	482	717	651	834	434	224	366	1203	974	782	1228	705	938	2105
LOXL1	Panel	1113	759	945	1043	949	793	420	556	676	754	1006	306	305	659	593	1089	374	1821	1631	1132	784	933	534	653	482	425	1279	304	1197	1825	1226	494	781	3750	3142	1174	864	1362	839	364	835	446	1919	636	552	472	1159	1430
LOXL2	Panel	1776	943	1564	1316	2871	2247	556	1013	1015	412	202	351	212	936	354	322	1408	1100	919	2510	1744	1453	1244	1288	480	1525	1189	759	1707	1993	1802	737	1791	1119	1701	934	571	1461	544	402	2536	1865	1109	1618	1964	1037	2346	1498
LRBA	Panel	5734	2389	2023	1459	5233	2914	435	2736	1349	2609	2799	806	492	1218	5141	9035	2512	2946	2106	1000	3604	2775	3014	2614	1229	1885	5378	2066	3074	1950	3525	1178	945	1719	1604	5158	3034	5113	1490	766	1041	1746	1565	2794	3540	1257	2431	2720
LRG1	Panel	761	429	1081	1947	173	375	174	340	1099	205	96	93	111	602	113	159	195	562	407	581	953	1823	1176	794	368	1163	1349	591	1904	665	3443	331	913	546	310	821	1073	255	112	121	129	1889	312	679	290	102	187	2032
LRP1	Panel	8310	7448	12846	1012	9353	6683	1386	3554	2301	3674	4652	3564	1380	6930	651	1939	3518	8547	5569	3511	6129	5908	3505	3539	2181	3675	6654	2078	5584	4686	2349	4624	2773	6865	6299	3631	6046	4752	3711	1677	3443	3657	8804	3680	6470	8675	6227	3235
LST1	Panel	1044	617	885	786	560	466	4140	448	712	743	694	764	1642	390	110	256	255	479	249	453	506	360	471	559	299	431	1059	289	768	443	628	346	315	464	605	596	493	709	358	189	442	463	404	304	477	281	374	1044
LTA	Panel	574	250	212	1297	121	127	142	251	897	348	266	89	113	123	183	89	285	365	273	122	450	132	224	670	269	255	628	120	863	160	1422	275	262	52	219	493	315	554	246	64	80	415	210	356	286	246	173	1824
LTB	Panel	584	233	980	1080	217	207	6777	571	931	720	1080	1650	3687	435	64	249	281	1744	608	141	390	563	283	510	498	301	1205	217	761	351	1774	606	136	30	63	170	139	226	124	24	287	415	340	386	385	282	309	1608
LTB4R	Panel	664	303	1383	1207	740	809	1596	326	1019	294	238	314	711	437	70	271	570	560	412	170	722	470	393	932	377	303	882	152	1108	272	2177	302	159	111	171	238	187	329	103	46	225	614	165	571	286	396	254	1719
LTBP1	Panel	1134	1289	1809	1821	1104	1159	8509	643	1174	517	544	1616	5175	937	437	815	531	1538	1531	551	1066	924	409	1015	515	329	1377	254	1308	670	2711	422	1018	900	915	1782	1915	1413	916	425	1137	1050	2108	1172	970	1335	1721	1946
LTBR	Panel	1899	700	849	57	1394	968	258	931	214	1031	865	277	165	546	524	416	849	1053	302	268	1451	1190	1266	1181	550	569	1888	696	1372	1017	1	319	719	1130	1082	1740	960	1228	332	403	582	871	843	916	1526	605	930	454
LTK	Panel	579	421	467	1094	135	219	697	249	959	255	109	118	267	87	218	187	294	421	317	189	437	236	233	749	317	297	729	112	708	151	2251	253	237	24	150	337	250	387	109	48	43	407	238	325	270	177	188	2045
LY86	Panel	1369	622	1301	1342	539	842	621	666	1164	604	618	600	287	782	231	232	400	975	441	585	777	674	806	1053	629	849	1524	321	1206	1132	1660	972	348	383	521	687	762	677	426	120	188	753	671	604	625	742	561	2314
LY9	Panel	780	367	205	690	269	104	132	189	527	368	578	357	144	224	213	187	217	598	515	588	655	552	260	636	256	281	645	129	581	161	544	378	296	172	303	496	601	505	345	120	70	569	297	304	379	96	340	1245
LY96	Panel	1225	983	1826	2746	920	833	155	930	1862	1100	1263	710	280	1172	318	828	639	2293	912	1860	1317	1721	1122	1140	657	1375	1888	439	1313	2505	3622	2119	122	696	410	240	402	182	184	52	797	1193	1114	965	1068	1225	788	1905
LYN	Panel	2900	1493	1771	922	2461	674	592	1809	858	2617	2534	770	655	1218	662	1376	964	2574	910	1816	2380	1745	2547	1735	839	2135	3368	1067	1694	3038	2609	1890	676	2460	1591	1322	1036	1095	882	332	1302	1585	2064	1095	1477	1028	1619	1651
LYVE1	Panel	828	1002	2256	1371	940	721	848	250	719	339	331	163	380	257	445	288	452	1741	980	954	1182	609	328	749	276	489	1065	188	715	294	1990	304	259	98	155	496	541	458	208	94	376	821	722	620	707	483	535	2151
LYZ	Panel	26211	13421	39750	12802	4454	7719	1469	11477	17101	21613	24390	26092	1178	43936	2401	7962	6581	45555	8447	77103	13007	12938	12560	22474	22753	22790	39614	10463	25948	23633	16605	71069	2197	4017	4090	12256	14171	3102	6715	765	11738	8147	14098	5403	16777	15590	5053	11381
M6PR	Panel	7486	2554	6266	2248	5394	5132	595	4055	2861	4045	4242	1942	313	4284	3478	3440	2952	4733	2608	3614	5040	4979	4558	3909	1830	3341	5570	2982	4070	5921	3134	3754	1552	2562	2091	3274	3195	3297	1360	1243	1832	5286	3233	3267	5090	2966	3611	3170
MAB21L2	Panel	454	177	139	959	76	90	437	77	604	115	77	76	45	30	81	153	210	149	204	58	155	92	150	455	211	152	412	104	624	102	981	143	217	22	161	306	210	443	99	34	111	187	49	244	82	100	48	1196
MAD2L1	Panel	1991	872	1436	3224	1419	1378	202	940	2723	812	749	207	191	518	1202	1008	1665	1761	1371	649	1836	1263	1038	2079	871	868	2517	644	2021	1243	3315	825	269	269	324	881	456	680	214	131	670	1244	915	1136	1229	896	1145	4313
MADCAM1	Panel	3661	2511	3399	10524	2768	3064	482	840	5563	972	1793	203	319	676	2107	1772	2147	3533	3248	1320	4405	2454	1790	5312	1343	1906	3246	621	3179	1435	14015	1969	752	384	862	1597	1807	1310	717	579	719	3754	1591	2947	2405	1462	2516	13486
MAF	Panel	17911	4843	8551	1915	18738	6524	607	3893	2685	9517	9800	1694	538	4906	1100	2929	4387	4375	2843	2815	7537	5355	3415	6262	2573	2223	9206	3604	7409	6743	1929	2089	2476	7212	7450	4286	2843	5800	1221	1268	3077	5088	3191	9650	7288	6502	6249	2723
MAGEA1	Panel	279	282	99	594	81	81	149	195	713	192	74	83	168	39	66	108	132	151	75	44	135	47	99	329	129	137	273	75	375	112	865	63	143	22	151	173	114	126	64	29	82	264	73	161	68	100	76	755
MAGEA10	Panel	366	175	116	625	70	83	134	163	667	186	63	57	43	90	96	92	122	145	120	99	214	53	94	314	172	160	282	69	392	145	491	111	117	33	108	164	101	105	43	19	86	318	76	262	124	72	107	911
MAGEA12	Panel	2042	848	1478	6171	461	819	1004	2121	7639	2514	816	786	394	609	572	659	1223	1174	978	743	1559	818	1152	3814	1477	1518	3675	744	5372	1382	7736	905	3140	380	2883	3201	1704	2733	1111	746	515	2695	681	1790	809	473	547	8450
MAGEA3_A6	Panel	532	374	430	1210	52	166	329	331	1261	290	98	188	506	64	138	120	159	290	124	32	261	110	151	486	130	218	462	112	526	196	1425	127	267	71	241	330	148	188	112	64	79	387	125	346	159	123	80	1247
MAGEA4	Panel	299	323	150	324	31	63	2740	234	597	211	59	490	1980	49	69	86	130	134	89	85	140	51	98	332	177	165	354	36	388	94	670	86	308	68	276	288	194	223	63	50	112	247	99	230	150	67	73	889
MAGEB2	Panel	505	302	240	590	88	121	619	146	688	181	83	79	139	65	45	91	106	176	138	101	188	48	106	304	134	126	303	47	424	123	956	54	155	35	102	151	120	109	42	24	91	289	75	143	92	119	91	906
MAGEC1	Panel	277	172	10	488	24	33	207	91	314	87	30	35	78	36	15	44	54	71	55	55	101	28	48	181	30	86	175	41	138	60	308	36	35	5	40	55	23	30	13	8	19	114	25	65	15	73	26	312
MAGEC2	Panel	358	212	87	1288	105	108	2327	287	1092	393	185	163	306	116	178	166	174	224	256	83	444	133	135	421	125	199	418	103	301	226	1962	158	218	94	186	234	383	180	110	91	35	598	192	375	211	167	179	844
MAP2K1	Panel	1534	718	1869	1445	1229	1461	8600	1063	1017	970	746	2019	6859	520	907	1797	965	1256	1148	796	1372	937	1073	1481	543	795	1746	668	1454	1224	2800	534	427	562	565	1017	821	853	364	183	939	950	794	1093	1339	994	975	2169
MAP2K2	Panel	6843	2445	4582	3708	8973	6241	999	3344	2860	4327	5105	1105	460	2585	5590	6303	3860	4437	3734	2694	5884	4591	4348	4048	2082	3206	6466	2584	4566	3425	3730	1824	1852	2418	1720	3542	2225	3060	1327	1012	2404	3442	3258	4309	5179	2710	4113	5247
MAP2K4	Panel	2709	1121	1124	2174	2345	1310	940	892	1696	1464	1520	384	205	597	1366	1296	1214	1602	1324	847	1921	1273	896	1606	692	820	1669	972	1212	864	2789	635	502	427	545	1436	1196	1350	432	257	762	1235	830	1447	1451	566	1357	2839
MAP2K6	Panel	828	340	229	46	691	254	63	101	49	327	459	87	92	69	371	281	369	298	277	190	583	264	336	105	66	89	257	257	195	447	0	78	106	274	187	468	167	174	81	84	222	206	188	576	494	144	386	133
MAP2K7	Panel	2371	1056	923	189	2466	1685	422	1430	671	1452	1205	368	158	840	1260	2222	994	997	828	554	1442	1001	1052	1326	517	727	1707	949	1323	826	572	357	518	969	726	1802	908	1283	575	480	562	1068	695	1374	1763	797	1103	963
MAP3K1	Panel	3073	1556	832	1128	4003	1903	400	2449	1018	2296	2725	495	348	879	1301	6161	1854	3190	1531	1468	3571	2320	2470	2287	987	1679	3671	1191	2051	1073	824	1247	533	873	995	3050	1890	1799	786	443	702	1595	1321	1452	2258	1008	2268	2608
MAP3K5	Panel	3009	2214	1909	675	2536	2819	291	1312	914	1549	1955	498	267	1161	1816	2352	1020	2310	1799	1132	2047	1978	1704	2217	949	1134	2790	1127	2073	1322	920	1022	443	526	456	1198	831	931	513	249	1130	1662	1421	1196	1580	1557	1661	2192
MAP3K7	Panel	2532	918	914	8	1871	913	947	1013	306	1094	1236	304	325	508	1066	1111	456	669	529	404	871	709	665	613	379	617	1304	586	690	622	466	496	227	412	356	934	500	815	291	162	651	481	706	778	1077	693	815	434
MAP4	Panel	739	358	166	1903	215	116	2649	140	904	178	139	268	742	97	172	245	214	359	266	199	374	277	84	286	146	188	349	138	654	228	4032	166	242	63	162	197	164	270	111	54	192	344	158	555	140	189	157	1247
MAP4K1	Panel	848	415	527	796	330	258	786	365	760	635	780	595	913	198	62	188	358	822	493	620	478	550	423	578	344	325	983	186	914	247	1475	320	130	81	159	258	154	291	130	66	174	545	363	400	404	467	313	1547
MAPK1	Panel	10604	2422	1697	320	6146	3976	770	3659	1203	3721	3959	578	383	1794	4153	5248	2299	2273	1152	1516	4011	2685	4396	4363	1516	1465	4694	3020	2207	5466	341	1355	952	2912	2313	3773	1628	4479	876	698	2088	2011	1792	3765	4271	1175	3690	863
MAPK11	Panel	1002	541	879	1301	1358	436	70	407	988	368	272	92	116	218	203	342	629	591	647	344	984	543	621	1131	512	374	987	410	1201	630	1723	260	660	442	877	790	344	1361	309	159	544	645	433	978	680	250	545	1943
MAPK14	Panel	5221	2175	3868	1747	4529	3830	1066	2556	1980	2645	3224	711	248	2107	2020	2254	2050	2704	2456	1137	2499	2318	2016	2084	1191	1872	4333	1768	2653	1983	2797	1547	1538	2374	1805	4391	2888	3005	1570	727	1539	1523	1932	2114	2668	1443	2429	2605
MAPK3	Panel	5865	1740	3045	112	6551	3503	476	1823	582	1863	2295	531	153	1981	2983	2080	2885	2890	1129	832	4114	2165	2008	2761	998	1243	3931	2063	2701	1847	401	1065	1175	2143	1885	3145	2320	3380	1357	739	1907	1669	1696	2365	3591	1434	3913	762
MAPK8	Panel	1888	690	900	1204	1386	794	1649	410	811	772	964	382	1973	307	1016	815	851	1059	1030	262	1344	555	586	892	374	467	1379	464	970	486	2232	401	162	118	153	428	297	318	145	59	251	649	622	708	971	476	852	1591
MAPKAPK2	Panel	3127	633	2487	892	2705	2276	164	1175	1039	2106	1886	733	80	1089	1938	1945	1404	1683	1078	910	1795	1111	2070	1674	787	892	2713	1065	1910	2194	1350	561	530	906	1059	1351	498	1010	289	211	1086	1255	1031	2221	2298	757	1556	2121
MARCO	Panel	580	322	805	1724	86	195	93	131	821	206	96	560	160	520	88	100	166	813	144	817	327	164	347	532	362	479	1372	148	877	275	2780	1956	629	328	425	505	362	596	181	112	178	494	167	333	191	215	103	1464
MBL2	Panel	606	448	266	1698	261	267	137	164	687	164	231	135	409	120	248	121	227	361	430	122	568	301	161	615	219	253	544	111	497	164	1289	182	127	56	112	228	318	240	80	35	142	489	277	433	321	225	317	1481
MCM10	Panel	289	219	0	0	88	31	80	42	18	26	25	6	129	20	59	72	28	45	35	0	48	43	54	15	27	17	61	24	12	72	0	7	56	66	14	42	17	57	32	4	77	11	17	76	67	16	32	20
MCM2	Panel	686	249	366	65	567	581	165	212	112	210	130	82	204	142	320	198	173	242	101	162	170	148	189	140	130	128	647	156	314	298	0	89	139	191	167	371	100	218	63	43	62	96	126	146	284	198	196	137
MCM6	Panel	2065	836	1569	1599	1320	923	134	1017	796	796	839	243	157	545	1239	889	817	1335	863	685	1611	1089	1152	1072	497	652	1645	635	992	1287	1600	585	504	671	591	1029	705	990	378	236	557	1072	614	791	939	543	949	1793
MCM7	Panel	4221	1966	2888	936	4615	4754	800	2193	1237	1561	1676	364	120	1311	1763	1366	2491	2384	1648	786	2601	1951	1902	3033	1052	1697	3368	1632	2959	1667	1927	974	798	1012	847	2201	947	1794	851	369	1139	1919	1377	1717	2897	2554	2196	2475
MECOM	Panel	1451	547	552	1433	2336	518	854	340	722	503	402	119	261	151	1998	2196	991	534	730	381	1289	421	365	878	334	468	724	353	643	385	1786	252	279	223	305	800	518	667	170	113	1195	735	715	1283	1188	359	1573	1631
MEF2C	Panel	6355	2204	2352	692	8587	2369	614	1282	623	1818	1902	464	460	1039	1416	1967	3271	3321	2368	1192	4946	2056	2981	1858	885	1294	2794	2123	2799	2554	2147	1031	379	833	763	1353	660	1299	524	341	3166	1363	2262	3149	3338	1314	5170	2227
MELK	Panel	319	211	76	301	117	82	307	189	78	173	107	48	87	76	74	137	161	233	118	157	196	107	238	186	81	113	332	87	169	524	276	105	79	231	115	207	125	197	52	28	46	138	95	140	291	86	161	304
MERTK	Panel	1413	936	1687	185	1297	1609	887	627	564	756	895	764	220	1106	1654	1779	814	1473	421	989	1390	938	1177	884	448	1620	1842	654	993	1987	948	979	341	1346	1291	877	1024	876	653	279	388	741	837	893	1109	552	862	1294
MGA	Panel	1523	888	645	63	1683	1451	136	589	147	676	841	329	178	456	887	1432	704	1011	686	616	1180	959	728	359	277	573	936	571	795	579	115	333	268	388	228	793	480	274	195	75	717	353	785	783	891	668	734	389
MICA	Panel	5411	2933	3559	3748	5979	3775	1643	3325	3683	3267	2734	684	610	1673	2110	2331	2622	2115	1901	1056	2619	1875	1281	3963	1624	1733	4320	1487	3859	1004	8270	1572	1631	723	1228	3362	2049	4662	2183	541	1719	2223	2112	2459	3868	2867	1573	6150
MICB	Panel	661	274	506	1017	384	488	21976	335	602	476	443	7558	30274	254	221	303	277	479	472	353	531	389	294	500	185	336	732	180	604	263	809	272	210	108	165	378	320	410	259	81	273	426	447	333	387	417	231	1237
MIF	Panel	78241	9608	48809	5508	48893	103203	2269	21631	12360	13597	12797	4423	1118	28388	24622	32347	19502	24081	5685	10336	31314	16691	25667	52009	21155	14395	61486	25109	47250	16384	12921	10155	19689	35109	29655	73732	39549	58074	11150	14709	7171	19492	7061	19372	33907	9049	15923	11190
MKI67	Panel	1208	483	746	2185	441	590	12329	541	1480	540	236	1189	5382	320	343	267	409	580	391	506	588	276	406	878	380	360	1089	287	911	621	2486	360	497	450	348	627	328	532	196	108	369	736	450	536	867	294	402	2287
MLANA	Panel	439	412	457	1425	215	172	115	133	694	171	110	84	145	124	216	145	362	581	456	176	547	265	219	891	333	299	717	107	944	188	2293	249	174	37	142	338	255	339	103	46	99	410	242	410	387	347	317	1997
MLF1	Panel	786	452	593	1561	310	403	29461	311	791	364	282	30781	140108	156	291	193	385	630	542	302	650	280	187	656	229	319	676	117	613	196	3247	206	213	112	195	421	372	547	163	113	339	542	320	358	433	375	394	1771
MME	Panel	8518	823	1929	1254	2019	2013	791	4108	2179	3080	2289	137	310	676	495	760	3452	975	847	268	2036	1230	1396	2818	811	477	3202	3704	2292	4166	2532	1067	1086	1179	1685	2082	604	6432	490	1138	231	3107	304	1438	5218	581	2020	3176
MMP11	Panel	691	326	999	772	536	626	673	232	525	434	236	145	95	414	148	182	403	528	738	268	613	736	244	718	288	147	432	248	806	156	1430	247	73	50	60	203	91	245	66	40	779	472	1080	971	887	901	736	1203
MMP12	Panel	517	750	939	2634	334	270	141	153	1482	234	291	322	203	1039	275	497	324	608	567	3010	666	359	210	772	415	406	629	84	645	414	1616	3106	326	67	169	295	350	308	101	62	138	513	202	428	332	174	313	1499
MMP2	Panel	1735	1495	8235	1033	2111	925	650	1138	742	508	692	739	367	1926	524	1366	1084	5549	2977	1962	2831	1451	858	1233	989	577	1412	595	1547	5434	1719	662	471	1934	1214	611	809	563	517	128	4318	640	4148	1396	1074	1805	5740	2243
MMP9	Panel	452	286	2954	5875	431	723	580	246	3847	334	333	1975	149	578	195	192	430	1951	263	2680	431	161	196	703	1332	297	827	91	493	531	2578	2186	268	1787	244	291	302	380	156	75	1142	569	1222	323	3185	162	222	1772
MND1	Panel	863	789	581	1784	665	554	355	349	1029	356	366	114	177	182	704	1605	660	1109	1011	346	1318	584	427	961	293	431	984	202	443	452	2392	396	400	311	380	871	1062	889	387	171	426	682	504	668	649	403	768	2082
MNDA	Panel	2577	1949	982	1475	1712	647	414	1768	1274	1697	2178	311	361	791	631	748	788	1699	1535	1253	1816	1943	1624	1449	620	1356	2611	899	1386	3209	1836	1865	186	779	462	367	411	305	197	149	1823	1986	1947	964	1258	1363	1133	1990
MOB3A	Panel	3163	1267	2594	1246	2712	1902	148	1871	2023	1226	1621	639	353	1935	712	967	1490	2377	1639	1713	2328	2191	1912	2594	1041	1632	3957	917	2788	1168	2290	1320	392	570	458	1006	587	798	452	188	1099	1583	1408	2361	2537	2208	2272	2798
MPO	Panel	500	278	449	1132	75	151	2623	155	576	195	87	323	1095	149	142	83	270	394	180	154	382	160	170	473	186	190	449	71	358	126	1144	121	200	52	133	353	264	315	123	43	78	332	126	443	201	272	121	1122
MPPED1	Panel	205	159	0	0	4	0	903	15	0	6	29	121	420	6	5	85	2	38	7	0	28	48	2	8	13	0	3	6	0	0	0	0	15	6	4	0	17	5	1	11	71	3	2	45	0	2	5	3
MR1	Panel	1999	1214	1372	1194	1071	914	167	1261	1362	1069	1256	385	152	668	3046	3337	746	1286	864	633	1426	1166	1107	1448	668	820	2161	627	1412	1225	1859	833	660	753	802	1072	1114	1067	468	248	370	1179	994	860	1253	975	708	2135
MRAP2	Panel	366	327	664	796	216	285	75	128	458	148	139	77	156	73	213	478	114	424	484	174	479	291	204	499	128	232	391	91	236	127	1741	126	107	43	49	210	262	128	62	37	68	410	264	387	282	222	246	1071
MRC1	Panel	1472	1660	2900	1762	1859	1327	212	717	2015	559	736	690	489	1020	719	851	1121	3801	1247	4439	2013	1745	950	1018	912	1238	4985	552	1513	1382	2113	1017	154	88	141	273	284	116	67	21	717	667	1360	1097	1207	2327	1499	3014
MS4A1	Panel	1009	417	587	1008	354	392	138	382	624	308	727	873	146	279	231	261	517	4520	826	378	896	832	562	805	982	377	1016	130	667	311	1494	567	309	106	248	525	500	564	209	147	203	745	501	522	353	314	479	1996
MS4A2	Panel	1281	738	749	1156	463	378	879	245	496	295	308	116	479	439	249	244	461	981	797	277	1080	829	344	1003	344	376	817	272	937	152	1488	307	300	88	224	479	705	636	213	134	363	754	444	524	481	725	621	1646
MS4A4A	Panel	4284	2491	9538	4539	4020	3886	352	1948	3865	2734	3533	3519	484	5846	937	1666	3067	9084	3257	6965	5261	5641	4163	2728	2151	4578	7740	1739	4733	9162	3971	4204	817	2436	2737	1761	2728	1432	981	416	1814	3061	6111	3168	4064	4443	3923	6688
MSH2	Panel	3694	1778	2042	1356	3655	2731	526	1767	1395	1516	1658	257	143	904	1717	1339	1798	1907	1507	641	2572	1369	1322	1897	765	1035	2585	1278	1751	1085	1622	730	1077	1103	967	2920	1912	2317	983	697	738	1967	981	1256	2218	1237	1594	2275
MSH3	Panel	5730	1275	1703	1359	3236	3895	2745	1918	1338	2117	2116	492	1152	978	1637	2746	1807	1741	1502	924	3473	1917	2994	3101	1121	1035	3149	1940	2513	1138	2188	770	376	380	396	1286	695	1902	346	232	666	1470	1076	2203	2540	1032	1801	2450
MSH4	Panel	653	540	371	987	256	193	1626	228	716	217	134	215	645	141	135	183	346	360	230	144	318	226	211	596	263	308	687	158	623	200	1903	198	263	116	219	459	321	502	176	111	171	426	272	420	243	229	131	1385
MSH5	Panel	1601	666	492	967	1387	788	396	864	1028	1168	775	1525	6563	285	500	307	805	660	658	422	850	625	645	1086	462	591	1401	639	1319	313	2099	305	409	155	292	1252	552	1103	273	150	326	551	309	1013	893	778	436	1669
MSH6	Panel	3503	1218	1599	1469	2891	2099	2286	1563	1117	1577	1577	441	458	1002	1484	1128	1253	1433	1091	344	1979	1374	1039	1617	609	1041	2248	910	1603	1991	1749	749	922	1783	1429	1995	1825	2147	871	775	774	1772	1159	1720	1722	1085	1528	1929
MSR1	Panel	3987	4836	4299	2511	2433	2592	381	3222	2163	3498	4751	2021	886	5450	569	1468	1414	4750	2902	5906	3727	4841	5341	4334	1925	4507	5121	1788	4980	4385	2005	6590	831	1470	1286	1381	1884	1078	1340	323	2023	4269	3827	2168	2288	4854	2914	3656
MST1R	Panel	441	324	246	1215	184	64	292	77	600	163	179	72	110	31	113	228	186	222	185	89	333	122	119	263	142	153	339	96	400	116	958	86	178	22	121	228	125	289	102	35	105	223	142	309	104	67	102	1071
MT2A	Panel	22642	14476	39204	7021	15061	105868	1265	9551	26895	5719	8503	6987	684	33885	9442	77142	7735	59191	5121	30996	12817	15740	86654	71747	24870	30197	37543	4088	105397	28543	27896	41405	6473	10360	9329	5358	9345	6995	5193	1404	7360	30925	22970	8395	7499	27879	5742	82092
MTDH	Panel	1981	919	856	1181	1089	1097	139	822	924	839	600	385	291	611	559	496	611	770	589	502	1068	621	562	1202	508	574	1358	432	1766	560	3549	450	228	222	350	526	355	424	158	102	480	737	498	1055	923	526	767	2298
MTFR2	Panel	984	319	856	801	272	211	33	260	586	236	145	60	113	137	308	287	242	382	422	160	495	252	187	720	230	316	634	156	708	216	757	245	202	88	142	417	377	394	151	56	186	483	309	355	375	165	312	1483
MTOR	Panel	1884	574	667	1531	1650	881	1692	844	947	845	1008	359	759	448	1946	2232	1045	1184	731	542	1537	1211	1152	1439	682	806	1864	650	1755	951	1612	515	654	636	711	1194	694	1235	461	264	839	936	904	1230	1423	662	1171	2362
MUC1	Panel	1834	1166	3635	1117	2760	4198	2525	2558	1655	1178	1442	260	536	2386	5212	5035	1450	1464	849	607	3814	4977	5037	3239	1526	787	4522	1470	4346	886	1324	882	1262	686	678	1726	1425	689	494	102	601	1316	701	3457	1278	1659	1081	2650
MX1	Panel	3297	2165	2410	195	3368	1049	498	5513	990	1894	2289	285	683	2011	628	2123	1213	2701	1358	808	3022	2325	1748	1565	753	614	3039	1326	1359	2528	235	1672	372	751	630	1422	759	940	696	703	925	16863	40637	574	1720	1887	1494	610
MXD3	Panel	608	461	425	1	288	171	954	310	75	244	281	93	130	87	116	321	152	220	234	132	160	193	187	130	55	143	276	146	175	169	97	82	81	199	111	441	177	156	90	71	232	132	195	181	285	270	198	142
MYBL2	Panel	312	245	251	937	175	175	192	271	685	171	115	88	209	69	187	130	190	415	216	196	279	197	241	561	282	283	603	107	631	273	1546	160	355	113	160	290	176	390	69	50	92	402	147	237	315	95	103	1580
MYC	Panel	4203	2125	7948	2022	5978	3589	1027	2625	2442	1195	1021	722	386	2916	938	462	1640	4724	1031	1503	2744	2648	3567	3323	1818	1454	5902	1407	4136	2882	3538	1624	1363	1665	1400	2156	1685	2227	1163	536	911	2687	942	1851	3270	928	1437	5206
MYD88	Panel	998	701	500	1175	380	383	2802	389	763	498	528	313	572	210	248	340	290	577	458	251	531	464	585	580	293	434	1072	218	768	383	1721	311	284	293	378	513	375	614	263	148	249	792	741	483	498	373	461	1628
MYH10	Panel	1758	732	1860	1041	567	735	2947	400	555	702	716	332	1105	563	471	1033	445	1254	2101	240	936	1314	651	901	491	365	1856	284	721	184	1040	178	79	33	54	237	155	184	111	21	934	365	1264	1265	326	773	1110	1706
MYH11	Panel	18109	8714	18450	1139	12513	10511	2273	3486	1010	5088	9151	914	428	4248	1938	7338	2679	24120	18553	2009	7362	11432	4272	5674	2887	349	8170	1872	7576	416	1662	1678	856	207	320	1680	2043	705	2515	344	19260	1693	18597	6312	6834	8441	19155	8773
MYH9	Panel	21692	9139	20269	2333	35169	25311	8627	12000	4709	10822	12567	5045	2200	11049	10717	16098	8498	11329	11355	8083	15220	10777	8941	11069	5475	5406	19076	6247	11491	10834	2878	4767	3998	9232	7007	9455	6917	9506	5726	2620	21363	7114	15393	13396	20882	7882	22129	7500
MYO1B	Panel	4275	1291	1331	917	6712	4115	930	1186	1387	1238	1014	290	155	712	973	1602	3053	1798	1941	1031	4714	1969	1600	1691	620	886	2207	1672	1547	1236	979	570	891	1272	909	2437	1149	2152	814	392	5019	1254	1804	3176	3643	1046	4277	2150
MYO5C	Panel	1015	356	528	1246	890	480	48238	435	490	569	271	43215	196681	108	471	687	491	433	489	233	707	395	342	606	232	358	829	229	832	228	1658	234	182	84	123	329	277	401	104	39	648	411	310	654	503	397	554	1621
MYOCD	Panel	915	707	372	1291	253	356	43	170	497	226	207	35	129	155	219	155	243	729	422	160	406	253	222	762	220	256	658	75	690	99	1278	176	81	30	54	173	133	122	72	23	229	400	498	525	328	311	752	1509
MYOF	Panel	7553	4598	4382	1707	11337	9977	1432	4779	2363	2811	2929	453	370	3124	2195	2992	3068	3340	2300	1270	2742	1752	1965	2695	1262	1923	4317	2160	5278	2618	2853	1815	1449	1352	1334	2920	2440	3026	1297	720	3296	4468	2985	3206	5227	4533	3535	2960
NCAM1	Panel	2571	460	401	2482	312	152	499	149	1251	317	117	67	200	141	132	558	611	454	428	134	2952	2422	1414	713	324	576	733	138	1430	1584	1811	164	298	505	510	406	128	336	109	46	150	358	330	2458	270	324	125	1823
NCAPG	Panel	804	545	675	1536	719	434	469	513	818	402	462	138	132	186	959	859	565	984	974	287	1312	608	515	1022	348	495	1181	282	819	486	2807	437	340	214	267	619	570	539	199	142	214	840	448	688	801	327	621	2080
NCAPG2	Panel	1229	535	592	1244	1094	793	199	394	905	465	363	177	178	302	695	523	726	784	558	257	965	608	633	1082	452	586	1242	368	1235	660	1890	325	293	262	350	556	375	629	167	105	368	701	472	728	773	648	682	2378
NCAPH	Panel	551	399	420	923	238	312	922	242	593	333	111	85	218	153	256	225	315	408	249	160	523	189	195	704	285	315	702	147	665	174	1875	265	318	116	198	465	526	532	168	127	157	762	224	424	346	377	201	1595
NCF1	Panel	829	799	683	284	276	290	370	418	502	1027	1230	886	292	777	44	426	337	1644	235	1303	655	419	449	267	427	778	1393	325	681	635	606	983	168	816	502	429	469	414	393	140	417	522	819	191	670	990	591	290
NCK1	Panel	4629	1676	3185	1372	5022	2532	651	1859	1178	2536	2944	565	237	1632	945	1401	2648	3614	1911	1558	2895	2089	1741	2466	1019	1540	3718	1898	2016	3357	1648	1578	371	976	784	1387	965	1066	554	205	1331	2205	1584	1716	3118	1981	2489	1878
NCL	Housekeeping	20542	7645	14597	1014	16383	14056	1218	9235	4262	8878	11164	2208	334	7753	12817	11909	7605	12021	4602	5986	13304	10010	10977	8179	4745	6384	17314	7415	9571	9320	2751	5565	1259	3129	1868	4952	2757	2931	1399	978	5853	8494	7118	10483	14437	5949	11378	4815
NCR1	Panel	536	306	468	1942	360	126	572	231	888	337	230	157	180	140	257	154	335	346	327	296	564	209	277	839	250	340	648	140	424	147	3071	292	370	101	365	638	603	615	249	148	139	703	245	537	411	249	232	1755
NCR3	Panel	990	397	357	1569	209	169	330	214	1060	287	146	91	116	167	126	166	277	472	279	268	413	268	184	610	300	296	784	126	815	230	2220	343	173	30	107	347	208	341	138	36	42	387	157	488	204	265	201	1941
NCR3LG1	Panel	691	479	796	1465	267	221	21831	304	718	297	209	6053	28159	214	738	842	357	415	403	89	713	398	331	874	332	351	854	202	940	219	1011	260	182	78	131	397	314	466	126	60	104	585	234	417	531	343	275	1904
NDC1	Panel	1931	632	1172	1749	1113	1211	375	653	856	544	507	344	805	453	902	636	817	1064	679	331	1403	865	772	1044	432	587	1040	557	1010	609	1548	497	400	298	357	758	546	633	304	168	325	883	473	664	842	507	738	1482
NDC80	Panel	715	523	641	1674	283	323	150	292	1135	291	199	79	235	155	166	233	384	636	336	480	549	392	313	894	353	359	908	210	1181	383	2567	286	190	131	172	319	176	254	127	60	217	571	247	464	459	126	250	2215
NECTIN2	Panel	3769	1208	1996	272	5259	1992	303	1565	479	1805	1817	451	158	811	2561	5315	1969	1663	1593	2215	3033	2058	1627	981	489	1852	2769	1397	721	2612	683	785	574	2086	1478	1827	1099	1425	560	462	1755	1608	2647	2555	3184	1418	3423	841
NEFL	Panel	548	237	812	772	103	35	14725	1841	1018	325	102	11488	45646	65	47	91	177	178	254	438	508	509	1200	414	232	215	544	93	586	93	2109	145	545	90	244	471	303	486	181	156	271	448	70	1015	98	406	130	1120
NEIL3	Panel	608	406	316	878	337	276	145	297	600	182	225	55	132	146	272	192	338	585	599	169	631	329	199	645	215	301	621	83	584	162	1461	255	251	147	237	461	543	576	174	84	126	427	288	282	382	149	309	1259
NEK2	Panel	943	644	807	2633	539	783	538	545	1390	677	279	204	268	275	530	277	714	1198	791	483	1445	571	509	1372	398	629	1093	228	983	380	3649	441	348	173	216	636	488	525	204	172	196	1264	407	936	813	494	720	3616
NFATC1	Panel	1115	378	1173	1187	765	721	3046	359	735	514	481	650	1467	376	201	152	417	970	554	338	554	511	615	587	284	306	1048	284	844	244	1311	278	229	139	213	499	258	472	236	101	237	352	263	512	449	455	487	1315
NFATC3	Panel	2936	1293	1633	1183	2940	1466	513	1483	1272	1975	1911	614	121	877	1124	1802	1349	1938	1263	1145	2463	1872	1639	1726	858	970	2578	940	1907	1333	2160	905	1022	1089	1202	1997	1572	2195	753	383	822	1279	1367	1399	1992	1326	1768	2171
NFATC4	Panel	1932	993	1955	1168	2575	883	3880	243	654	478	740	289	575	369	399	1241	996	1265	1129	501	1514	504	485	581	274	197	817	356	439	192	1180	289	156	220	208	665	305	302	164	57	1142	399	1755	1473	1282	780	1459	1513
NFKB1	Panel	2335	864	1337	2048	2273	1164	464	1248	1553	1126	1111	313	228	684	795	1780	1299	1446	970	1004	1644	927	1061	1703	631	820	2057	901	1714	1328	2161	814	341	443	613	1014	508	1103	405	168	583	1169	951	1433	1537	784	996	2258
NFKB2	Panel	2624	922	1959	452	2636	1831	1257	1658	792	1655	1802	691	1021	1019	282	591	1117	2395	912	878	1114	1209	1197	1489	659	899	2410	979	997	1192	385	969	390	496	367	999	642	701	474	179	752	1177	730	659	1685	1177	1107	454
NFKBIA	Panel	7576	2239	4263	513	8275	13082	310	2549	2582	3322	4214	2258	198	4808	984	2599	4036	9525	2455	4794	6188	4050	7622	4925	3567	1996	9584	1584	6812	5366	1645	3264	634	1305	1518	1805	1026	2594	1278	662	1478	2606	2648	3680	4117	1528	3711	5202
NGFR	Panel	1325	221	1577	789	2360	552	178	134	555	326	204	158	98	178	544	201	851	1128	454	135	2640	680	299	532	283	138	1709	666	841	112	917	116	329	57	234	870	232	569	235	82	59	223	1926	370	2301	116	791	1461
NKG7	Panel	3357	358	1738	1741	2541	945	129	881	965	5707	7058	2316	109	770	72	577	1140	1385	1188	3241	2357	1534	1788	879	475	1618	3892	884	1104	861	1975	1672	121	169	199	391	192	759	599	87	397	878	1007	776	1858	475	1895	1765
NKX2-1	Panel	359	379	299	1430	66	298	96	84	562	149	73	75	96	79	102	76	177	290	165	103	227	148	209	641	267	226	595	64	574	92	1467	118	200	26	154	273	174	439	131	45	67	236	131	481	169	132	111	1500
NLRC5	Panel	3395	1386	1664	1351	3717	1060	385	1216	720	4409	5267	1127	251	864	2059	6308	1374	2081	2295	1725	2664	2319	2193	1364	878	1158	3328	1069	1510	1579	1966	1399	426	653	807	1027	455	1662	1116	280	1767	1531	3166	1295	2680	1697	2706	3200
NLRP3	Panel	794	618	687	1493	291	418	357	502	874	495	338	209	242	358	112	232	334	480	323	432	521	662	731	863	423	597	1216	297	802	655	1593	486	278	278	325	463	367	416	168	84	339	562	262	376	348	520	337	1828
NMRAL1	Panel	1931	928	1866	1492	1832	2180	1403	1239	1415	1341	1203	315	384	695	700	1210	999	928	694	449	1665	1291	1293	1665	787	717	1797	899	2109	1134	1874	500	1254	1028	1332	1926	1288	2193	653	503	318	889	602	804	1167	695	840	2157
NOD1	Panel	959	319	498	1086	642	336	419	250	536	379	273	265	618	183	210	230	469	491	482	186	535	282	278	867	374	354	900	193	1210	267	1265	241	404	258	490	625	336	887	303	143	283	492	281	509	304	455	384	1456
NOD2	Panel	719	510	820	1813	268	196	215	529	1496	614	630	165	215	285	346	252	318	625	446	610	552	350	473	722	293	531	993	247	654	602	2497	485	138	114	149	179	255	246	139	50	145	1115	497	536	510	777	351	1856
NOS2	Panel	485	164	317	1211	224	312	214	124	468	263	92	36	68	77	180	99	265	225	143	266	337	116	179	558	191	156	597	109	660	114	1581	123	183	47	147	369	201	329	158	27	260	237	147	404	268	206	201	1156
NOS3	Panel	1611	363	709	1053	4230	588	266	416	457	649	290	100	167	215	556	1364	1399	753	1229	720	1792	880	886	874	345	546	990	670	930	345	1184	197	484	498	701	1573	626	1503	297	346	1288	366	969	1919	1009	221	1859	1724
NOTCH1	Panel	5049	1040	1266	88	6599	1346	735	1893	781	1906	2115	625	442	839	1095	2432	2845	1884	2648	846	5679	2780	2028	911	438	990	1356	1931	831	842	387	687	467	1663	1234	3566	1486	2584	1142	642	3836	937	2708	2899	4437	1153	5532	933
NOTCH3	Panel	3872	1802	3491	1122	8214	5354	1498	812	846	1310	1259	478	263	1101	929	1284	2982	2281	5011	921	5724	2436	792	2026	660	145	2273	1886	2597	408	1900	403	1312	1151	891	3459	2737	1656	1761	513	4368	754	4091	3973	5565	1539	6221	2082
NOX1	Panel	316	180	107	622	179	64	512	110	690	176	214	78	249	38	85	66	120	232	250	65	314	182	90	278	97	121	257	73	239	127	684	86	108	46	108	132	165	85	51	42	137	321	124	179	189	106	161	582
NPM1	Panel	775	235	594	1543	447	680	123	272	971	161	125	55	250	100	129	174	246	277	176	143	319	230	159	475	199	174	592	146	693	201	3958	158	56	15	45	158	87	113	48	25	159	422	112	616	288	230	178	1361
NPR3	Panel	18274	879	1949	1146	11104	9492	558	2237	610	2338	2128	86	94	875	694	8766	10259	993	1212	271	3260	812	2237	5216	1434	864	5065	11571	1945	300	1669	338	370	126	240	9120	4979	29671	644	3118	372	1349	821	3845	11544	309	7059	2254
NRL	Panel	441	225	133	1113	187	178	21	72	537	230	86	69	77	105	177	161	305	270	244	99	326	133	171	546	198	197	607	91	743	128	973	172	124	34	130	318	226	371	117	40	110	288	108	263	174	176	172	1423
NRP1	Panel	21282	7850	11708	758	23876	11157	1262	4996	2571	10394	9077	1762	712	6929	2200	4531	13231	11551	7576	5323	17375	16608	8028	7079	3073	5343	13081	6523	6102	5883	1504	3451	1479	2331	1827	6691	3906	3041	2004	826	8832	2872	8855	11365	12834	6353	14850	4310
NT5E	Panel	1325	813	1343	1152	645	462	378	862	1198	1062	766	155	172	474	310	294	385	713	778	726	1115	493	364	832	288	710	824	329	597	270	2076	632	242	109	171	776	721	416	267	102	725	800	1556	817	856	1347	665	1509
NTN3	Panel	297	196	225	527	31	58	2522	58	490	102	26	503	1507	29	47	69	127	157	97	90	140	42	54	266	149	129	267	69	456	68	1017	54	86	5	61	109	65	160	68	30	45	167	34	216	51	43	49	820
NTRK2	Panel	6091	1681	2073	1500	2986	459	647	533	609	367	498	170	310	615	384	534	2574	1344	806	221	2393	1310	1949	1021	398	236	1394	103	1260	1459	1755	309	279	321	585	578	449	439	261	753	497	1112	1271	1729	2559	833	1544	1614
NUDT1	Panel	853	515	1074	1602	519	1009	1010	328	878	308	280	259	138	363	203	239	301	621	344	469	503	356	379	473	231	316	765	224	914	469	1349	267	291	193	243	458	294	543	210	78	348	498	214	439	321	411	252	1510
NUF2	Panel	496	379	390	867	307	252	753	238	497	305	266	85	140	178	260	212	333	603	534	360	685	329	336	523	177	305	587	182	357	293	1150	284	234	154	163	350	459	312	162	96	154	591	297	306	396	241	407	1203
NUP107	Panel	2237	1284	993	1054	2044	1526	472	1020	932	1314	1372	294	177	871	1342	1053	1308	1682	959	319	1268	1025	1068	1471	683	857	1917	751	1425	1050	1562	751	950	995	959	1856	1413	2397	986	717	437	1500	731	923	1377	793	1303	1893
NUSAP1	Panel	968	402	644	976	679	742	197	1267	752	785	608	153	177	199	202	330	403	484	278	331	1016	572	608	981	326	354	1348	453	801	531	1285	230	362	364	374	1105	561	657	214	203	145	817	360	319	761	270	432	1293
OAS1	Panel	747	628	551	1454	329	335	514	201	826	215	149	69	247	160	293	224	335	473	324	121	603	312	230	734	301	243	709	164	892	228	1522	232	208	77	120	309	262	345	118	70	145	763	339	421	374	241	294	1673
OAS2	Panel	1501	592	765	718	1781	454	162	1622	629	1579	1638	384	332	625	300	718	805	1394	779	701	1913	1328	1129	1083	498	563	1836	773	828	1512	1171	891	164	218	223	476	277	387	245	171	860	5099	9848	583	1222	766	1276	1498
OAS3	Panel	1693	617	1463	1516	1537	733	733	1933	860	1359	1255	519	721	914	290	725	1100	1330	922	553	1662	1031	1233	1285	535	656	2520	822	1012	836	1659	896	962	591	757	1778	885	1757	771	880	659	7841	13742	738	1397	856	1036	1810
OAZ1	Housekeeping	9890	3656	7205	2731	8385	8112	6447	6277	3668	7875	7848	6299	2796	4971	7566	11361	3114	6794	2249	6266	4592	3958	7617	5260	2962	4878	11802	3173	6519	8437	4675	4796	4043	8446	8916	8685	5653	8122	3701	3128	3424	5548	4139	4414	6423	4093	4930	4675
OCLN	Panel	1222	428	704	965	1265	762	255	703	585	1198	1130	175	177	341	1729	5238	866	1004	1022	197	1263	591	796	594	178	1099	3555	556	954	181	2836	450	328	210	178	2705	1618	1186	332	463	172	2236	742	497	1202	406	766	2219
OIP5	Panel	514	300	472	983	346	365	88	268	556	248	189	58	82	91	196	196	342	636	410	228	684	360	272	656	236	290	741	126	549	267	1277	224	201	154	190	418	390	360	148	59	91	553	269	362	478	298	305	1663
OLR1	Panel	1372	1847	764	1165	331	635	794	1811	997	493	647	124	133	835	170	151	252	727	398	166	433	219	923	1356	416	820	1099	757	932	2136	1533	1648	137	650	464	398	454	350	288	84	231	1218	324	476	392	474	285	1096
OPTN	Panel	6365	1974	3114	614	7593	5992	914	4957	1241	4113	3810	538	214	2431	3031	4486	1622	2052	1742	1043	3131	2320	3283	3727	1117	1159	5572	2050	3154	2835	1711	1517	966	1917	1573	2371	1685	2919	901	566	1850	2685	2561	2284	5754	1813	3685	2137
ORC1	Panel	497	327	261	798	172	276	520	217	925	184	83	68	147	140	209	129	260	275	192	152	374	212	233	633	288	266	808	88	839	200	1428	224	412	129	325	516	425	544	188	115	49	487	234	313	349	222	178	1795
ORC6	Panel	511	360	793	794	195	284	259	223	506	202	138	110	108	98	209	203	194	317	254	243	404	175	245	518	183	242	561	125	561	267	1160	228	283	176	269	430	406	587	133	95	72	386	197	351	314	210	178	1196
OSM	Panel	380	252	883	1290	77	201	250	132	671	159	73	136	83	337	50	121	191	313	214	533	269	242	722	578	289	247	464	67	613	212	2131	679	274	70	245	285	195	448	180	80	175	360	80	363	70	184	110	1066
PAGE1	Panel	244	158	180	412	146	74	300	120	373	134	147	73	98	55	56	76	76	208	232	0	251	106	56	230	66	104	181	63	205	92	253	54	111	54	118	160	176	102	38	37	50	256	96	150	92	104	109	433
PAGE2_PAGE5	Panel	1050	1076	1072	3273	1034	694	651	881	3266	791	1122	245	286	238	552	407	768	1497	1303	341	1814	766	485	1457	381	690	1199	308	1026	809	3980	477	594	288	506	622	987	428	234	280	218	1802	751	930	757	466	827	3154
PAGE3	Panel	165	140	139	239	73	163	1481	113	414	109	141	102	324	62	86	36	129	185	189	29	192	163	63	296	102	133	186	59	249	120	741	46	96	39	117	155	162	108	42	37	46	242	81	151	132	91	126	672
PAGE4	Panel	730	590	700	2503	273	479	1964	494	1903	453	265	165	196	96	244	276	349	706	541	267	794	376	301	855	234	411	763	174	535	408	3958	301	417	180	299	479	636	470	206	145	258	860	301	612	338	486	348	2381
PAGE5	Panel	594	779	367	1921	276	311	1096	634	2049	669	510	230	147	262	294	194	490	916	699	424	882	433	337	1024	285	454	976	197	753	512	3255	251	506	201	419	562	639	385	217	209	228	1150	373	645	452	391	390	2394
PATZ1	Panel	1178	414	730	900	1300	1380	279	583	957	667	688	217	52	544	610	584	1071	771	582	396	1170	819	684	1646	545	477	1674	477	1354	314	1834	299	734	238	564	1342	667	1597	612	275	451	646	415	725	910	656	632	1707
PAX5	Panel	463	212	653	795	60	125	2475	183	553	187	105	256	311	101	74	97	176	1299	160	93	267	148	126	466	213	187	549	61	260	82	1389	174	234	39	162	368	204	359	169	47	45	205	110	362	138	140	93	1420
PBK	Panel	386	270	356	851	80	137	512	105	785	145	66	93	91	48	83	95	175	214	144	144	232	118	130	484	171	185	457	115	585	84	1249	123	245	35	193	370	264	455	177	67	79	290	92	318	102	62	66	988
PBX1	Panel	2402	1243	1600	837	2229	677	554	292	655	1188	1298	188	246	313	2461	2144	917	1899	1516	228	2303	991	709	1298	854	723	3557	360	1201	242	698	462	544	256	441	3106	2240	2116	808	386	844	693	1608	1026	1388	492	1422	1707
PCL-1	Panel	210	120	0	0	0	0	1144	9	0	5	21	55	133	0	1	15	11	24	10	0	33	23	0	3	2	3	0	2	0	0	0	0	7	1	0	6	6	1	0	2	53	2	2	47	0	76	2	0
PCL-10	Panel	145	189	0	0	0	0	10	5	0	2	11	7	67	0	0	14	0	15	15	30	16	6	0	2	5	0	0	0	0	0	0	0	0	0	0	0	0	0	0	0	13	0	0	49	1	32	6	0
PCL-2	Panel	107	180	0	0	0	0	192	2	1	2	6	24	100	0	0	27	3	20	19	0	22	39	0	0	1	0	0	0	0	0	22	0	0	2	0	0	6	2	0	5	11	0	0	46	3	83	4	0
PCL-3	Panel	254	238	54	0	0	0	3743	2	0	1	23	224	977	0	0	36	6	46	25	28	37	44	0	3	8	0	0	0	8	0	0	0	4	10	1	4	3	17	1	0	28	3	8	31	0	79	9	6
PCL-4	Panel	197	180	0	0	0	0	379	18	0	10	18	50	137	0	0	15	1	23	8	0	11	14	0	0	11	0	1	0	0	0	0	0	4	8	0	2	44	7	3	6	0	4	0	50	0	20	13	8
PCL-5	Panel	173	184	0	0	0	1	461	1	0	2	17	9	49	0	0	16	8	18	7	0	9	16	0	0	8	0	0	0	0	0	0	0	1	4	0	0	5	4	0	3	15	0	4	48	0	20	6	0
PCL-6	Panel	79	221	0	0	0	21	633	1	20	6	13	33	172	0	0	15	0	12	15	21	6	30	0	0	4	0	1	0	5	0	0	0	4	1	0	4	2	4	3	0	46	2	0	28	0	55	0	1
PCL-7	Panel	98	36	0	0	0	0	288	6	8	8	14	8	119	0	0	22	9	16	22	0	9	17	0	1	4	0	0	0	0	0	0	0	0	2	0	0	1	3	0	1	29	0	15	51	2	13	1	0
PCL-8	Panel	79	174	0	0	0	0	126	5	12	1	17	6	84	0	1	14	5	10	17	0	13	16	0	0	4	0	0	0	0	0	0	0	5	0	0	2	2	2	0	3	16	2	0	27	3	30	0	0
PCL-9	Panel	160	110	0	1	0	0	202	7	0	1	11	14	91	0	0	14	5	12	20	0	12	15	0	2	0	1	0	0	0	0	0	5	6	3	0	0	9	3	0	4	21	0	0	33	3	39	6	0
PCLAF	Panel	562	280	445	1254	292	364	152	353	749	236	149	78	168	110	284	208	347	387	269	407	527	312	272	607	215	228	747	176	667	391	1600	206	172	114	174	357	209	298	97	38	94	352	169	326	268	101	220	1544
PCNA	Panel	1176	564	1003	1667	1253	1039	1551	888	1376	705	513	339	423	551	594	751	674	773	522	493	787	655	540	771	328	422	1208	430	1071	824	3081	443	696	431	502	805	463	1031	318	215	400	712	331	716	881	369	469	1458
PDCD1	Panel	471	255	460	996	93	152	3150	193	695	1081	1271	1229	1892	177	68	76	275	504	247	309	401	254	361	532	294	192	1163	114	743	197	1976	319	327	57	246	409	268	897	501	115	190	433	240	320	290	237	193	1642
PDCD1LG2	Panel	807	463	1040	892	392	175	958	374	618	705	630	339	303	249	269	194	339	703	587	771	859	678	460	704	329	412	1142	175	569	468	1911	329	250	198	248	475	433	469	286	70	262	554	594	528	664	581	417	1273
PDGFC	Panel	2678	1358	988	1378	3073	1991	6973	583	1027	862	957	881	3324	1066	637	1561	1917	1746	1124	947	1964	1658	1362	1664	735	912	1916	957	1757	806	2406	762	185	212	219	721	526	622	242	106	863	1042	763	1806	1551	1920	1223	2005
PDGFRB	Panel	3019	1833	2944	647	5063	2821	254	358	508	1084	1043	398	117	733	1156	1514	2693	2032	2117	748	4278	1610	1016	1668	871	139	2364	1251	3385	462	421	398	470	439	438	1980	742	936	651	170	2938	472	4072	2259	3694	1397	3296	2150
PDHA1	Panel	1071	556	440	749	581	507	687	546	787	795	634	168	142	292	2435	3197	506	421	351	187	641	463	489	683	261	337	762	332	804	658	912	213	243	351	398	598	292	310	178	154	486	465	413	439	641	178	377	877
PDHA2	Panel	454	401	383	971	51	117	1844	84	333	88	27	139	397	75	33	68	138	155	117	50	115	91	92	219	113	135	323	42	244	87	852	85	101	17	91	181	143	334	61	21	73	175	53	185	74	94	64	845
PDHB	Panel	1976	692	1607	790	1565	1376	786	752	435	960	924	434	273	595	2648	1463	940	1374	1342	524	1360	944	785	925	449	639	1464	720	1192	677	1512	469	395	443	508	1098	605	891	362	260	711	722	782	1224	1149	680	941	1799
PDHX	Panel	1086	523	372	712	903	718	967	652	570	504	542	195	253	433	1317	2333	487	549	584	237	946	588	620	654	314	475	1319	423	750	574	865	348	411	373	345	794	589	724	265	150	311	558	400	800	846	658	694	1116
PDK1	Panel	11961	6136	3866	1963	9579	6953	919	4303	2759	1180	1467	693	296	2311	1980	982	4784	3716	2039	2543	6407	4155	4859	6642	2409	1872	7048	3242	5177	2445	3630	1853	2451	2338	2800	5917	3366	4909	1587	1468	1511	5085	1290	4130	5474	3838	3039	3790
PDK2	Panel	4668	1255	517	790	3847	1862	145	1450	362	1802	1633	165	116	898	2234	1453	2104	1118	655	275	2058	873	1055	2325	695	600	2755	1573	2364	976	1290	453	707	848	944	2651	1526	3491	543	428	544	651	614	986	2974	771	1775	1579
PDK3	Panel	5888	1732	1543	708	3105	3365	1647	1788	1681	1995	2067	438	487	1120	1000	1947	1488	1727	1271	914	2356	1948	2753	2048	935	904	2426	1428	2374	2119	1810	850	1650	1480	1501	2374	1753	1845	799	806	742	1784	963	1751	1882	1320	1309	1705
PDK4	Panel	6010	2644	5920	2202	6737	157470	513	2742	4414	5015	3607	2916	263	9038	1012	823	6587	24354	1640	4021	5473	3254	21377	5373	17180	3754	8943	5106	41552	13595	2061	989	3978	4515	3077	5841	3894	3874	1877	2966	2331	5303	2799	3253	6898	1462	2552	35904
PDLIM1	Panel	10609	2767	6243	1536	10142	12366	624	5239	2586	3139	2862	573	120	2204	1084	1178	3396	4605	2923	2765	4132	2744	3243	3309	1306	3010	7297	3004	3587	5162	1393	1274	965	2675	1957	3685	2239	2869	1199	637	4210	2368	3677	3172	6851	2007	5144	3843
PDLIM3	Panel	1014	585	777	1023	289	271	138	217	656	190	172	66	86	164	149	187	303	506	419	158	465	318	463	798	214	254	701	103	701	143	1618	285	364	95	251	533	388	569	225	66	352	359	332	371	284	465	304	1555
PDP1	Panel	2576	1039	719	784	1829	824	213	869	757	1295	1395	280	150	725	3467	3951	939	1247	713	600	1303	802	1142	1341	508	1227	1985	685	1071	938	1732	750	355	550	516	1278	737	770	467	240	745	970	967	1126	1265	784	1501	1562
PECAM1	Panel	23435	2357	4123	1049	41108	9808	2687	5323	1629	7082	6772	2168	535	2682	4223	7031	14343	4274	4957	5254	23589	6407	5354	5076	1650	5621	6890	8305	2941	4573	1204	2390	1812	5627	6048	16047	4571	11663	3878	2844	13868	2795	10988	17739	24135	3875	20216	4195
PF4	Panel	333	190	305	1768	92	210	3781	171	873	193	49	471	1472	114	104	150	221	272	204	129	273	202	256	628	293	245	778	81	822	118	2589	228	407	51	289	577	405	793	148	69	95	324	119	451	192	147	121	1891
PFKFB3	Panel	9251	2853	5301	1766	3546	5052	787	3055	1991	1304	1414	1249	422	3090	418	883	1838	2344	1438	2638	4090	2583	4140	3877	1350	1737	3936	1687	3183	2538	1759	2370	863	1634	1307	1608	1565	2149	1315	245	717	1991	1026	3323	4225	1282	1500	1949
PFKFB4	Panel	820	493	533	685	473	412	168	353	679	134	89	86	123	244	102	73	370	319	243	271	429	361	486	698	283	308	737	223	821	302	1580	237	467	303	423	571	338	706	228	118	72	575	168	604	284	412	191	1237
PGF	Panel	5081	3209	586	1732	5738	6372	113	302	1462	396	260	71	102	1089	289	327	2674	1350	1119	832	18022	12847	12659	930	304	706	692	963	3067	221	1837	1592	1535	159	136	2391	1712	633	1297	1033	3247	6151	3372	11743	9595	4684	10460	7578
PHF10	Panel	5496	4070	3326	2472	7993	8207	1012	2960	2830	3414	3009	806	333	1803	3849	4658	1806	3654	2814	2111	4431	3436	2682	2481	1159	2471	3185	2041	2748	1029	3904	1689	867	1105	603	3585	1691	1587	1214	370	2140	2455	2332	4427	3869	2780	3898	2530
PIF1	Panel	492	278	162	1287	163	177	584	136	758	141	82	82	166	148	102	126	272	248	320	188	327	246	176	502	207	153	497	108	843	160	1594	201	67	12	67	143	103	160	79	19	42	318	128	307	149	212	159	1500
PIK3CA	Panel	4572	1681	1888	2060	3649	2702	249	1670	1596	1913	2061	365	235	1007	2901	3749	2097	2324	1683	1002	2210	1700	1383	2102	815	1225	2973	1410	2222	1201	2426	935	776	750	919	2342	1386	2136	860	464	1173	1625	1796	1617	2102	1812	2388	2645
PIK3CD	Panel	1340	717	825	51	1185	555	1121	754	362	1078	1480	794	307	790	358	309	387	1043	725	462	625	869	613	469	313	597	1293	485	711	782	172	710	305	788	651	561	563	689	475	202	524	538	704	349	764	865	590	299
PIK3CG	Panel	1270	595	822	1074	1274	350	4051	653	857	979	1065	617	1112	459	165	389	502	930	672	840	772	700	636	654	401	654	1542	421	784	696	1943	533	169	177	212	245	164	335	140	78	540	681	644	609	736	489	649	1775
PIMREG	Panel	1042	806	1006	3303	492	603	882	666	2119	723	205	176	218	408	574	382	718	853	782	596	1186	676	549	1945	613	811	1701	277	1511	360	3706	642	346	83	195	714	535	636	247	99	258	1264	538	1005	838	623	533	4490
PKLR	Panel	2417	400	43	234	588	320	1138	67	235	1439	811	29	154	30	47	41	193	63	101	67	87	94	63	204	58	22	405	424	49	47	276	78	206	8	67	509	172	968	20	72	64	80	20	214	1072	41	276	240
PKM	Panel	29866	8880	27896	5494	29354	34103	2685	26615	14158	12566	12524	4024	1135	16089	15644	25635	12217	10973	8409	9311	15679	10370	19505	15496	7595	8812	43875	12197	17330	34282	5981	8084	11691	23140	19423	35395	16907	22266	5561	4960	4860	10485	7185	18860	25250	9046	11529	9920
PKMYT1	Panel	739	326	349	819	146	178	2917	179	875	151	114	409	1798	82	98	88	141	162	137	104	117	100	111	312	133	151	376	69	361	219	1227	143	258	120	162	404	175	439	102	65	137	268	63	342	178	38	75	1103
PKP1	Panel	637	308	413	1023	496	57	126	203	688	138	66	70	227	223	98	70	303	218	104	190	213	54	144	426	180	183	411	75	447	1238	1411	96	180	369	371	252	161	230	125	45	161	247	137	340	135	198	293	1269
PLA2G6	Panel	1038	427	228	717	616	356	1612	302	632	578	435	814	3501	195	337	263	432	424	386	279	442	326	213	737	298	268	752	199	781	150	1832	244	160	56	123	382	254	465	118	51	275	470	224	506	305	204	243	1076
PLA2G7	Panel	769	565	1218	1306	338	487	729	615	1358	339	316	697	211	1402	253	654	345	1638	565	2055	1090	616	377	1072	712	999	1402	197	1090	347	1609	1975	154	78	127	483	691	193	215	45	202	777	751	509	717	468	444	1869
PLAU	Panel	1021	749	2214	1278	839	558	414	726	1134	450	447	400	288	1149	249	608	572	1190	1205	2114	777	856	1226	1041	486	816	1096	254	1298	725	1222	1123	633	766	1014	793	905	705	557	171	1268	696	624	566	721	1039	497	1631
PLAUR	Panel	805	769	1924	1165	555	576	458	517	1181	452	380	694	294	1211	127	271	466	1108	529	2085	519	491	1550	904	572	1261	759	264	1283	729	2118	2476	632	901	735	487	695	542	340	119	471	1438	537	533	685	678	408	1573
PLEKHG4	Panel	757	286	238	184	1080	1487	312	317	86	113	126	58	107	149	24	91	243	279	226	90	916	751	547	317	77	183	366	475	938	245	94	54	214	80	128	543	230	145	54	110	100	413	171	562	123	323	172	326
PLEKHG6	Panel	429	219	0	0	199	45	84	28	20	129	106	15	82	62	3	52	300	131	34	27	130	81	104	111	52	13	50	108	68	7	0	21	13	24	37	109	48	176	16	64	17	317	19	109	121	57	16	24
PLK1	Panel	907	479	667	1036	499	505	2439	374	557	404	305	171	567	171	314	383	333	397	303	253	674	279	283	680	261	398	822	180	691	392	1608	252	154	168	164	311	295	361	143	62	350	666	425	592	580	535	421	1943
PLK4	Panel	569	284	475	1003	454	362	77	267	770	172	188	59	70	180	230	218	394	581	484	196	701	253	235	576	209	294	652	112	378	305	1645	244	172	135	186	393	339	425	152	74	84	391	235	361	395	325	289	1307
PMCH	Panel	609	265	285	991	495	303	1009	129	422	307	412	56	285	137	204	249	505	765	717	613	800	439	193	542	152	208	524	87	262	201	1269	214	96	40	70	235	344	291	122	56	163	731	323	225	385	175	333	902
PMEL	Panel	512	325	105	0	64	34	74	39	23	47	41	133	126	7	24	78	24	72	11	1	59	34	31	20	24	21	25	42	31	45	0	0	51	81	60	125	134	126	17	31	53	12	12	55	34	37	29	3
PML	Panel	1745	596	1397	113	2133	1509	13262	1418	451	1570	1715	2408	14802	736	592	715	754	1115	954	496	1252	949	748	730	390	510	2153	553	1129	878	190	472	84	160	142	257	175	158	100	62	1091	1566	2208	587	1372	872	963	711
PNOC	Panel	715	562	629	1849	180	300	5468	138	699	281	172	619	762	191	113	85	224	442	301	36	314	253	137	321	181	215	433	103	736	110	1938	200	206	44	121	299	248	385	111	75	182	417	107	470	187	170	68	784
POC1A	Panel	284	135	34	3	113	89	146	123	45	135	59	29	78	32	104	118	97	149	83	98	102	68	49	40	34	46	80	44	15	107	203	67	38	74	67	47	91	59	36	32	114	66	86	96	126	39	43	60
PODXL2	Panel	368	208	366	929	88	158	417	241	506	225	144	85	139	34	557	289	220	266	144	306	201	55	88	473	179	191	422	177	393	223	934	157	245	142	160	669	356	401	97	69	99	354	174	295	156	134	233	1184
POLQ	Panel	617	302	199	842	222	243	2382	120	362	246	152	115	191	133	271	132	223	371	279	86	394	198	192	544	121	322	409	98	241	127	969	193	210	113	157	310	339	390	139	102	98	398	204	294	337	93	176	1137
POLR2A	Panel	2612	1126	2434	1292	2626	2003	808	1305	1109	1625	1269	1027	2904	943	2053	1323	1860	1768	1156	861	1982	1144	1281	1799	910	919	3127	915	2225	1006	1828	617	605	775	787	1739	1025	1622	577	259	929	1349	1637	2235	2726	1213	1783	2289
POU2AF1	Panel	292	226	297	768	84	232	516	208	929	252	412	1311	203	129	137	102	185	1514	549	765	285	277	281	452	235	178	558	47	219	88	928	390	136	33	70	231	183	219	100	56	100	374	400	344	1094	256	223	1785
POU2F2	Panel	675	932	252	282	464	233	99	587	291	624	732	240	243	307	138	205	284	1465	398	413	638	663	633	551	405	479	849	372	726	801	672	391	176	466	434	266	304	290	186	75	233	350	300	377	427	502	409	888
POU5F1_1B	Panel	4628	1512	2744	5913	2221	1627	5387	2299	4570	1840	1243	788	1523	909	1180	915	2216	1951	1664	980	1781	770	2090	2860	1293	1588	4076	2234	4185	904	7958	931	1830	363	809	4024	2212	2672	1088	734	760	2442	1135	2618	2125	1577	1145	6704
PPARD	Panel	2421	2051	1670	1143	1946	1191	191	763	911	1127	996	360	166	1070	747	807	1303	1470	800	899	1204	1035	994	1726	610	1374	1791	645	1749	925	1532	1020	635	626	619	1724	900	918	512	253	503	1235	896	1580	1164	1245	889	1874
PPARG	Panel	2389	604	622	1377	1677	817	569	549	741	985	662	372	322	541	3532	1160	973	580	489	253	1282	515	622	814	384	479	1235	628	1054	624	2276	638	481	401	443	1210	714	1647	572	259	369	584	426	1299	1404	439	1081	1367
PPBP	Panel	584	5743	89	708	1410	180	439	502	482	250	625	35	249	103	483	397	729	269	1449	325	585	1811	275	1094	252	490	462	130	808	124	840	322	181	92	191	443	297	505	149	35	3720	327	221	310	369	374	487	1299
PPIA	Housekeeping	5176	1442	2183	3215	2925	2141	187	1519	2230	1384	1194	311	204	811	2759	2310	1699	2136	1535	851	2610	1665	2001	2832	894	1420	2928	1411	1899	1610	4612	916	1039	1622	1740	2665	1681	2826	1086	456	917	1810	1082	1921	2695	1049	1481	3960
PPM1E	Panel	384	69	0	0	0	0	1120	12	21	14	15	23	149	0	1138	391	6	14	4	0	24	36	11	4	2	0	10	1	0	1	0	0	5	3	3	9	9	1	0	4	17	4	4	49	22	22	15	0
PRAME	Panel	713	188	683	1430	371	1271	479	395	1089	396	247	77	79	83	213	228	230	276	202	222	530	377	592	940	270	334	673	146	718	2238	2333	154	524	1725	1276	956	845	661	138	81	192	482	225	752	314	143	172	1643
PRC1	Panel	801	382	425	586	464	663	72	415	434	267	202	89	88	176	232	697	416	509	295	224	667	237	432	656	230	326	724	239	579	420	505	268	318	206	259	548	380	439	140	72	158	436	382	356	583	321	440	1393
PRDM1	Panel	2410	813	1408	1267	3446	1618	736	753	1288	1486	1761	2030	182	1095	563	903	1170	1832	1121	1977	1936	850	1727	697	1052	575	2186	522	1082	661	1379	925	587	904	898	2027	901	1937	919	473	1767	799	1270	1311	2959	1071	2804	2491
PRDM6	Panel	844	778	1208	1610	694	499	887	349	458	329	360	62	146	158	498	353	354	565	960	209	1233	641	410	1045	376	564	1074	206	675	183	2052	290	277	136	197	525	689	475	234	187	364	910	471	583	442	380	608	1914
PRF1	Panel	1019	422	470	984	1310	309	1099	300	474	1389	1639	1575	363	279	118	216	526	690	488	873	1068	867	501	783	326	910	1537	444	846	307	1511	412	257	152	324	660	291	702	455	113	410	469	433	511	627	374	724	1781
PRG2	Panel	606	368	218	1137	161	134	313	176	666	202	64	102	366	114	205	106	232	342	403	115	514	214	166	717	199	274	450	96	496	106	1604	158	279	67	171	446	393	465	162	99	68	512	208	416	258	310	189	1366
PRKCD	Panel	1391	841	1316	936	1358	790	299	889	741	1006	1104	545	139	557	3193	3388	661	1159	696	580	951	725	792	848	442	772	1762	544	1219	791	1245	737	629	1050	1007	1279	884	1201	580	389	809	955	803	584	1003	666	849	1530
PRKCE	Panel	1339	544	402	1137	1037	620	449	418	792	611	605	134	169	203	1993	2584	683	1264	677	189	1050	588	491	935	417	493	1388	353	1286	685	1342	322	274	282	344	570	496	561	242	100	492	1014	940	859	735	593	794	2078
PRR11	Panel	385	355	119	86	403	372	312	152	74	207	221	33	133	91	78	117	87	164	104	125	225	204	229	54	36	156	219	128	70	373	0	43	79	153	86	150	157	67	41	35	44	109	158	153	237	131	150	136
PRR15L	Panel	619	389	575	1265	303	194	1162	277	758	278	105	71	165	113	355	1348	436	415	577	150	494	147	282	891	355	366	1789	157	1190	137	2283	231	173	22	123	400	169	237	52	52	135	449	466	425	428	173	120	2194
PSEN1	Panel	2041	941	1004	1538	1025	800	1374	882	848	817	730	463	401	684	1190	1119	908	1053	773	608	1496	911	718	1307	566	645	2252	516	1511	637	2648	637	591	625	725	1072	983	1690	639	243	400	1004	808	992	1345	920	925	2312
PSEN2	Panel	1337	431	1168	1740	932	943	651	606	755	1726	1431	310	195	543	2312	3947	609	605	707	513	1043	650	733	881	317	465	1390	360	742	1082	1611	418	748	1112	761	1032	722	942	471	229	291	689	587	1286	1177	685	838	1536
PSMB10	Panel	762	280	835	245	828	344	288	676	339	1510	1551	405	109	316	191	592	289	780	430	435	726	497	872	508	318	468	2273	339	585	637	654	350	163	342	337	316	242	563	230	98	236	517	549	279	1068	514	464	351
PSMB5	Panel	3292	958	2771	2001	2913	2503	532	1160	1219	1111	969	411	327	1109	1826	1628	1478	1676	806	687	2383	1543	1319	1833	757	931	2254	686	1994	1185	2499	773	549	558	599	1583	1094	1322	410	252	948	1335	1042	1574	2128	570	1503	2453
PSMB6	Panel	2387	536	1706	1769	1323	1803	655	497	915	988	824	233	185	566	966	1346	639	878	371	452	671	382	633	782	383	409	1359	671	1205	953	2765	544	183	281	246	579	304	477	138	100	442	642	641	1072	940	400	735	1640
PSMB7	Panel	9873	2203	7281	1520	9459	6119	584	3363	2190	3786	3726	781	326	3267	5690	5899	3448	4600	2397	1680	5747	3794	5517	4953	2059	2449	8358	3462	4118	5676	2202	2340	1420	4098	2319	5918	2352	4767	1892	1042	2002	2714	2520	4130	4956	1750	3861	3034
PSMB8	Panel	4724	1019	3486	1148	4918	4141	484	2934	1587	6086	5774	1079	157	1900	2624	3250	2313	2881	1204	1746	3685	1865	2098	2480	1266	1473	6369	2493	2627	2217	1554	1402	695	993	828	2248	956	2581	1000	443	1247	2216	3127	1727	5388	1610	2544	2128
PSMB9	Panel	6341	1183	3615	1400	4900	2568	6760	3002	2050	10496	9889	2575	3607	1911	970	1734	2069	3151	1424	2269	4610	2471	3257	2187	1235	1513	8203	2344	3203	2757	1413	1824	1234	1741	1845	2537	1477	6273	2844	884	1139	3246	4280	1355	5070	1917	3070	2345
PSMD7	Panel	3754	1831	3219	3037	3402	3169	743	2383	2631	2271	1984	778	434	1826	2455	4376	2243	2990	1958	2381	3548	2277	2653	3253	1263	1810	3602	1263	3047	3025	3729	1492	1671	1987	2058	2712	2412	3231	1362	760	1358	2836	1931	2683	3162	1455	2230	5102
PSRC1	Panel	674	297	329	1055	568	310	59	215	636	204	183	83	127	150	180	201	363	442	392	100	569	305	250	646	262	293	728	159	899	384	1796	196	215	147	216	399	301	341	142	57	80	516	253	393	456	361	226	1550
PTEN	Panel	10095	2490	8665	3088	7650	10854	874	2813	2798	3585	3950	1608	272	2941	2486	3925	3428	5531	3273	2552	4108	3107	2759	3177	1520	1948	6027	3161	4472	3367	5053	2074	1339	2423	1934	3770	1902	2644	1493	994	2484	2474	3228	3097	4495	3265	3584	4331
PTGDR2	Panel	480	134	147	1093	86	86	616	103	466	130	60	105	294	96	60	75	201	169	121	121	200	101	131	444	199	151	550	59	689	84	497	115	110	16	99	173	88	205	30	35	80	221	51	259	52	59	72	974
PTGER1	Panel	354	201	458	1213	38	79	5018	75	862	107	83	607	2092	44	48	163	143	342	175	108	223	189	118	447	305	171	406	76	887	119	1445	120	214	28	162	256	225	344	94	72	186	365	90	234	73	208	45	1346
PTGER2	Panel	805	505	617	577	680	606	231	400	674	416	684	216	113	227	279	253	585	1033	796	733	958	720	677	687	280	400	797	182	682	469	1460	386	185	163	193	395	315	357	180	74	296	569	372	531	398	414	429	1247
PTGER3	Panel	6020	396	1343	1	128	802	162	757	217	44	42	53	206	156	36049	33890	399	384	691	15	628	224	503	1284	1035	21	472	697	715	82	26	76	698	402	346	247	73	131	217	777	479	562	566	620	2625	153	469	120
PTGER4	Panel	1436	909	2407	1878	626	662	1961	767	1324	1437	1430	903	715	948	175	566	561	1489	802	685	1029	848	915	1348	719	647	2011	378	1768	863	3626	818	371	398	617	689	527	686	489	213	379	927	913	928	914	924	622	2855
PTGS1	Panel	3671	1975	1138	1391	1249	1219	245	2492	1597	549	884	365	306	886	146	12408	581	966	779	963	8609	10773	9147	1043	402	921	2137	526	3873	1371	1061	1128	1001	1038	668	2013	1838	790	910	192	438	1250	1512	9005	1320	1192	2007	1775
PTGS2	Panel	553	384	2113	966	279	273	409	405	949	273	221	388	164	356	693	2373	285	996	559	494	826	540	857	803	450	469	952	183	686	423	1665	431	559	280	515	740	783	585	274	176	205	880	269	765	314	356	308	2112
PTK7	Panel	628	416	353	0	474	308	488	420	193	107	92	78	260	80	396	456	279	325	325	156	345	190	85	111	117	192	364	92	254	46	343	68	69	79	53	351	190	93	58	44	173	136	269	307	222	218	289	132
PTPN11	Panel	8062	2855	4637	4204	5857	4466	538	2959	3163	3729	3674	829	295	1857	4503	4821	3519	4242	3041	2321	5358	3280	4717	4708	1783	2410	5695	2210	3742	3379	4271	2025	1727	2575	2199	4182	2443	3452	1302	1045	2271	4072	2907	4144	4299	2395	4453	5903
PTPN6	Panel	1818	869	1182	1333	1323	835	1564	1317	1584	1808	1998	1152	857	917	404	553	732	2623	841	1297	1073	1271	1109	1051	682	1017	2083	615	1252	1173	2223	1178	502	821	807	907	711	1044	589	243	649	1162	867	857	1158	1108	837	1963
PTPN7	Panel	860	624	774	1330	340	296	644	662	866	1556	1824	596	224	501	157	267	419	1054	727	637	869	831	889	849	496	614	1475	340	1038	576	1543	746	645	634	794	890	723	1344	715	283	114	780	393	448	711	522	421	2051
PTPRC	Panel	3089	1519	3555	1966	1808	1070	900	1789	1332	3064	3826	2698	851	1752	864	743	1142	4754	2690	3263	2870	3305	2691	1806	1412	2168	4349	1267	2599	2963	3018	2184	737	1445	1549	1131	1363	1405	1145	372	1123	2050	1904	1379	2334	2341	1578	3527
PTPRCAP	Panel	3599	1146	1719	1160	1938	632	1248	1452	1441	4863	7026	3474	280	1357	583	991	933	3962	1225	1232	1406	2121	1910	1086	951	1016	2968	959	1756	887	1034	1874	700	1071	1498	1226	1096	3034	2198	549	596	1185	1492	785	1958	1204	1871	2151
PVR	Panel	2115	587	685	1329	2214	1093	610	743	1100	875	651	179	191	590	1602	2914	1014	1005	685	668	1237	805	776	813	381	1266	1785	614	789	756	2527	463	480	583	420	1006	637	715	297	256	779	1333	771	1277	1582	907	1107	1589
PVT1	Panel	1871	1241	666	568	1649	1298	230	899	750	692	551	147	183	409	368	186	554	973	569	460	1230	1051	1007	1763	638	806	1671	534	1761	406	1689	606	264	174	229	623	368	482	248	119	289	1201	411	1029	895	728	478	2196
PXYLP1	Panel	1340	445	222	1	411	412	1074	302	47	585	550	70	321	262	165	365	465	215	162	149	325	257	169	235	56	340	261	278	165	260	102	64	124	371	326	558	261	807	170	521	181	706	244	321	653	362	230	106
PYCARD	Panel	1044	401	852	870	887	717	2303	1041	1207	917	961	550	481	742	140	381	420	833	447	748	895	757	802	650	450	726	1464	438	1000	1154	2027	729	314	369	392	552	354	487	255	106	521	658	698	527	584	681	596	1476
PYCR1	Panel	584	252	461	859	184	287	223	150	780	242	138	116	129	151	232	214	396	392	279	286	449	182	321	634	219	226	550	149	602	192	2303	160	424	181	223	525	354	605	243	73	145	330	310	318	258	113	152	1578
PYGL	Panel	2800	2423	5209	412	3412	4538	114	874	803	1163	1108	397	380	1957	118	214	1368	2047	1295	1499	2240	3030	3519	2800	902	1133	4019	553	1792	2812	268	1098	335	1293	719	855	699	536	368	137	841	1256	957	1969	2116	2495	979	1178
RAC1	Panel	20276	5514	10235	1848	17540	11759	1158	9807	3904	9863	9552	1999	466	6097	9430	10530	8494	8454	4762	4843	11352	6700	10850	8660	3353	5414	13147	7241	6987	12630	3297	3915	4015	12796	12520	15081	6986	15070	5020	3342	6971	5228	6726	8579	11636	4526	9999	4397
RACGAP1	Panel	430	296	510	844	193	302	361	216	453	257	131	63	219	106	316	209	202	362	314	121	565	210	176	550	158	217	553	104	220	172	1142	161	172	86	111	302	318	298	112	81	128	574	195	341	256	256	278	1072
RAD51	Panel	308	428	299	758	200	179	118	195	438	170	131	46	124	96	200	156	279	358	299	163	492	194	190	641	280	224	621	129	709	131	780	158	275	84	223	426	501	456	172	86	204	384	253	223	303	145	196	1353
RAD51AP1	Panel	1130	961	612	1530	989	585	957	528	843	558	514	150	331	321	630	433	640	1266	927	435	1198	683	521	938	330	588	1251	267	708	538	2214	476	460	474	456	988	1062	986	434	314	268	1029	454	489	685	419	654	1914
RAD54L	Panel	676	370	176	829	205	137	1260	254	524	182	92	144	280	119	268	210	278	283	255	110	366	155	230	486	167	215	493	107	515	215	1601	156	325	149	246	455	407	422	209	114	90	359	209	339	264	230	142	1225
RAG1	Panel	796	391	346	1037	372	422	6880	155	615	296	89	1910	7042	162	214	271	227	310	276	84	518	273	169	533	189	295	635	153	508	155	881	211	224	90	124	420	382	507	121	61	216	461	235	313	436	224	273	1354
RB1	Panel	6732	1951	2296	861	4614	2852	569	3425	1801	3319	3426	491	699	1099	3172	1585	3210	3175	1573	1480	4279	2611	3539	2617	1012	1898	4210	1835	2044	2738	1711	1533	612	959	821	2220	1275	2104	635	418	1659	2207	1874	2880	4431	1410	3322	2769
RBM24	Panel	628	402	687	1167	409	359	805	300	464	245	183	53	92	363	177	133	370	726	619	317	559	409	304	664	140	373	798	215	360	121	1612	198	267	70	107	658	594	395	205	169	309	444	294	399	369	299	314	1275
RBX1	Panel	791	398	919	1276	145	187	588	276	809	262	158	265	656	131	275	271	374	390	271	175	534	294	243	1158	343	287	767	181	981	175	2290	239	336	90	262	589	504	629	192	133	171	639	271	348	437	233	243	1599
RDM1	Panel	486	253	384	1836	189	320	99	233	1018	279	136	85	229	88	216	126	307	437	314	178	549	265	237	889	311	296	805	163	960	161	2763	256	78	19	67	165	130	162	76	26	125	588	238	527	379	341	204	2280
REL	Panel	2318	1211	1259	665	1374	850	154	1174	811	861	1214	449	203	605	703	940	826	1662	871	1093	1478	1052	1281	1156	657	821	1459	508	1452	1151	1718	756	620	979	1208	1042	1196	1143	575	317	688	1287	696	736	906	1056	1035	1870
RELA	Panel	3947	1534	1772	330	4043	2241	942	1929	1002	1704	2127	544	230	1441	2173	3203	1943	2843	1168	1453	2884	1995	1947	2344	796	1370	2628	1164	1524	2464	333	1377	574	1728	1207	1725	1416	1360	741	387	1370	2836	1899	1778	2938	1801	2777	911
RELB	Panel	1992	967	1768	1236	1404	1230	391	1360	1630	1165	1245	439	182	1025	323	553	735	1658	775	701	1582	1197	1418	1649	738	960	2194	705	1656	1157	1567	863	533	687	628	985	876	989	557	276	571	1907	515	890	1046	770	930	1897
REPS1	Panel	2651	1526	1482	942	2689	1973	1736	1276	1070	1595	1541	473	309	841	1647	2020	810	1505	1058	685	1890	1340	1026	1466	739	877	1797	791	1648	712	1567	794	893	957	892	2309	1932	2263	1227	514	687	1074	819	1413	1614	999	1589	2258
REV3L	Panel	2463	1281	1178	1448	3242	1430	888	946	749	1318	1373	178	237	752	1218	1595	1265	1788	1345	644	2114	1449	1064	1559	605	840	1785	720	1546	535	1205	642	282	247	272	912	653	797	300	158	1108	1308	913	1270	1455	1174	1432	1948
RFC4	Panel	1544	795	970	1237	1391	1643	3351	857	938	707	630	241	342	378	925	712	584	827	638	473	646	502	388	1038	425	534	1248	276	1051	498	1664	382	396	420	329	759	590	693	239	242	333	1025	648	517	946	824	764	1991
RGS20	Panel	485	421	526	1101	193	220	5038	673	760	187	184	739	2542	130	210	113	217	382	357	258	507	223	401	569	183	243	597	56	492	114	1300	128	228	82	180	471	426	425	157	101	111	486	236	217	318	186	200	1058
RHOG	Panel	3729	1284	3157	1155	2549	1753	278	1788	1131	1917	2370	1076	316	1619	896	2386	1471	2709	1332	2284	2295	2035	2532	1824	833	1830	3761	1238	1906	3178	2077	1989	665	2052	1476	1456	1312	1530	943	429	1357	1662	1850	1500	2227	1486	2109	2050
RIC8A	Panel	2964	1001	2452	2750	2253	1813	975	1104	1814	950	882	281	135	1145	599	1936	1231	1110	806	730	1576	1381	1198	1473	544	861	1694	983	1778	1595	4296	934	386	585	584	971	551	1254	468	167	1093	1105	780	1790	1514	933	1184	2126
RIPK2	Panel	774	431	497	92	789	554	1656	596	328	516	511	203	345	430	177	570	234	547	254	774	511	403	548	312	253	363	782	289	521	818	275	534	140	252	264	226	166	137	136	83	357	784	423	406	474	367	374	259
RMI2	Panel	871	476	508	1593	334	412	1921	416	1000	442	309	131	397	188	695	387	319	582	592	269	889	342	265	661	226	292	755	213	588	319	2236	312	238	117	195	595	418	495	180	94	203	726	426	484	476	321	409	2102
RNASEH2A	Panel	508	230	373	566	207	115	301	191	237	227	124	179	417	133	127	131	221	234	199	64	353	152	193	524	180	212	476	98	630	185	742	98	237	107	202	383	296	407	123	98	98	469	183	226	294	112	131	1029
RND2	Panel	168	175	0	0	54	37	821	13	0	46	49	41	118	3	12	31	6	54	13	26	22	16	12	12	12	2	0	22	13	73	0	0	19	93	66	21	15	40	6	12	13	14	4	67	14	21	7	5
RNF149	Panel	4309	2185	3678	1438	4020	2963	1328	3128	2209	2176	2152	950	545	2242	1002	1394	1924	3003	1947	2050	2832	2519	2441	2095	1198	2298	4814	2062	3328	3280	2530	1589	858	1519	1290	2354	1827	1909	762	746	1258	5004	1656	2239	2963	2643	1708	3483
RNF4	Panel	5989	1816	2768	2022	3358	1987	790	2909	1751	2239	2371	774	324	1210	2676	5809	1767	2556	1478	1716	2859	2119	3143	2157	1028	1614	3975	1837	2233	2905	2410	1253	1156	1539	1347	2633	1375	2506	1002	392	1507	1606	1480	2278	2438	1305	2410	3117
RNFT2	Panel	774	320	124	47	94	70	131	82	36	194	231	53	136	64	188	217	160	217	61	52	189	148	180	63	29	82	209	131	86	459	0	83	153	155	64	129	36	154	25	43	44	76	32	183	181	126	79	95
ROR2	Panel	610	496	437	641	33	89	718	179	399	530	405	351	1367	141	39	172	133	412	495	358	447	403	304	370	204	547	431	64	583	1766	962	151	448	1891	1037	397	231	363	135	158	155	554	516	745	151	473	134	1187
RORC	Panel	3493	688	2104	1133	3544	2815	297	1666	1293	2147	1377	74	194	1322	2773	1526	2297	1246	677	313	2327	1186	1015	3091	1062	877	3455	1102	3662	521	1329	489	725	256	523	2441	1315	1400	502	316	256	1340	398	867	1918	363	806	1751
RPL38	Housekeeping	111672	27272	82392	7205	153436	221442	3426	36817	18266	37493	47010	11755	1701	55283	76215	48782	42527	89389	25327	25553	68076	51058	78776	58374	37339	30967	80259	31198	72567	31684	17674	32278	9990	19124	11914	39178	25603	21026	15006	7795	22200	24573	23480	34159	44697	24695	41005	23481
RPL6	Housekeeping	13632	4348	8581	4420	20641	30063	7753	9769	3638	10081	8518	4813	5643	7792	16687	9075	9677	15882	5093	6165	15079	12333	15658	17317	6891	8221	16569	8447	17052	6466	11188	6214	1049	1642	1228	4854	3023	2915	1472	1018	4917	8014	5389	8665	9112	4474	10615	12878
RPS19	Panel	93496	29753	75296	10076	166414	225102	3279	37907	18832	44644	49215	12848	1652	60963	42106	34160	37569	81619	21480	24955	60867	45313	62281	57340	37518	29444	59946	24388	98714	25436	20823	28898	9153	10985	9220	19861	13828	18057	10148	12209	25509	52449	21525	32908	42629	27831	34970	49819
RPS6	Panel	159301	45140	123886	9763	214381	191797	7954	57922	29226	53966	60729	11141	3120	71123	117307	67978	66758	121339	33045	33745	100329	84404	110961	102555	58943	49776	95965	51175	125046	45805	22630	40706	5345	13193	7397	29996	16255	19726	11208	5827	30174	30842	28454	55556	61399	31122	58516	42478
RPS7	Housekeeping	55758	11176	29198	12629	68274	109945	1893	17741	12691	20450	20354	5013	1040	25545	29619	21676	20266	33638	12223	11700	35581	25528	37042	30048	18322	16837	41471	17408	48519	19040	20480	11632	3537	4473	4074	15782	7786	8672	3459	3107	11160	19902	11409	22978	23560	10274	20744	24213
RPSA	Panel	37997	14763	34044	36716	41330	61918	3315	20541	24541	24037	21209	10705	2611	17458	43287	28869	18883	36673	13815	15341	34483	23533	30519	41569	19114	18845	44586	13989	45928	13983	59446	15126	21482	18035	23919	43619	33046	45323	20272	16375	9867	26451	15856	21202	23670	12154	20135	59001
RRAD	Panel	1973	1429	4252	1451	1104	3323	280	1356	2181	558	585	96	91	1793	125	636	701	1244	554	1842	624	608	1843	1276	950	1685	1685	664	2954	359	3665	894	424	151	259	406	381	750	504	84	340	896	728	871	909	443	636	5009
RRAS2	Panel	4964	1668	2022	2238	2931	2643	3311	2344	1661	1850	1913	323	404	868	1476	2812	1950	2910	1781	1036	2815	1725	2357	2722	821	1633	2648	1550	1770	2925	4229	989	857	2129	1504	2655	1723	3149	827	781	672	2128	1095	1907	2579	914	1808	3252
RRM1	Panel	1610	872	1100	1347	2027	2252	252	1013	897	917	875	183	115	719	1200	1115	974	1247	725	492	1503	803	936	1445	536	611	1687	595	1414	913	1437	556	501	579	616	1297	976	1034	410	232	503	904	657	756	1184	620	950	1671
RRM2	Panel	1201	586	748	1607	1014	784	807	992	830	1000	992	209	154	323	424	453	609	1003	899	696	1338	858	1058	962	332	775	1911	526	727	1367	2390	516	882	1026	704	1140	798	994	417	287	257	1052	709	858	1169	485	652	2105
RTN1	Panel	1144	841	955	899	550	540	150	724	532	496	449	120	100	347	909	179	481	839	519	390	1014	697	779	1010	375	648	1249	174	682	715	1097	365	150	266	317	325	444	340	190	85	384	544	432	666	655	497	512	1469
RUNX1	Panel	3208	3397	4271	1993	2538	2094	609	4963	2789	1741	3078	833	407	1638	1484	1427	1618	3795	3478	2612	4014	4800	5910	2613	1453	4291	4824	1439	3463	3451	4183	2877	2690	3915	3462	2670	4332	2022	1951	809	2975	3987	3558	2697	3182	5552	3847	4474
RUNX3	Panel	1020	527	653	1625	655	573	890	1066	1142	848	1029	460	268	352	164	278	482	814	448	610	708	679	791	907	365	619	1146	457	1197	309	1540	484	376	191	336	785	396	622	344	143	262	850	529	451	574	496	584	1960
S100A12	Panel	133	202	56	66	68	30	291	24	95	36	74	46	92	123	51	30	53	212	63	122	74	92	93	18	15	131	30	41	25	150	430	34	26	129	95	95	17	28	4	5	232	15	13	77	18	81	47	21
S100A8	Panel	1803	1922	1951	3020	798	493	563	888	3776	769	929	863	546	2466	962	434	1091	4087	832	11303	1655	2513	1898	1235	552	2303	2178	1061	1439	6110	5995	2831	566	2682	1831	919	515	439	232	89	3382	1089	753	760	614	493	554	2556
S100A9	Panel	1123	1103	3868	1504	828	604	3452	523	2762	479	669	2559	3831	2626	443	280	522	3625	1694	9384	886	2188	1302	307	441	1952	1909	596	683	3844	3543	2353	610	2401	1840	522	486	142	205	33	2152	483	431	507	422	862	284	1197
S100B	Panel	897	572	1146	2210	631	484	2088	380	938	443	283	185	231	304	291	334	383	697	535	671	842	502	346	850	314	1458	1177	159	596	340	2898	360	548	221	383	697	856	663	355	213	353	850	569	715	607	328	439	2418
SALL2	Panel	718	325	461	1106	474	608	4652	174	565	383	194	336	1406	237	87	108	371	407	247	72	465	231	201	659	265	241	629	106	756	117	450	203	108	33	79	359	259	253	113	40	93	286	202	474	219	255	170	1734
SAMD12	Panel	956	701	818	889	630	325	1291	407	605	888	853	166	266	152	961	2077	361	794	789	236	1155	650	454	903	288	626	1219	245	683	455	1827	346	113	167	168	371	312	201	63	74	330	876	382	554	814	415	518	1642
SAMD9	Panel	1652	938	1346	1235	1297	709	138	805	640	1153	1562	259	163	429	379	811	911	1285	975	729	1614	1132	877	1009	420	759	1690	597	886	999	2463	741	297	493	533	834	719	941	411	263	889	2158	3495	736	1054	799	1181	1626
SAMHD1	Panel	4992	2606	7365	1700	4598	3222	803	4347	2553	6022	7560	2230	619	4617	630	1630	1969	6027	2447	4075	4593	3399	4528	3133	1853	3674	7822	2542	4024	5919	2953	4776	904	2321	2225	1902	1801	1750	1648	733	2356	3659	8944	2427	3998	2850	3566	3944
SCAMP5	Panel	389	242	196	0	352	88	224	103	37	281	289	78	100	54	344	126	195	163	65	134	292	303	236	61	47	32	114	130	77	82	137	21	69	151	119	328	212	486	42	68	382	96	154	195	345	147	264	89
SCG3	Panel	578	751	687	1466	378	445	1351	281	778	326	227	75	203	159	376	204	426	702	531	231	862	429	291	900	287	364	684	124	761	209	1698	291	150	36	105	216	266	246	72	49	91	561	298	461	414	425	406	1993
SDHA	Panel	15972	6970	8194	5521	16171	14147	650	4708	3513	8116	6331	1582	729	7908	17257	15984	9988	8492	7774	3538	7486	4985	5315	9597	4114	6405	15841	6283	11018	6139	6004	2706	3004	2702	2951	8441	4005	8206	2089	1519	4838	10180	3567	10042	12281	8173	6412	9154
SELE	Panel	881	846	1091	1362	408	349	367	302	794	352	289	345	1271	179	389	296	410	904	711	410	1105	438	297	1016	275	469	1075	155	961	260	2136	324	369	101	294	602	577	561	183	108	182	727	390	572	491	415	427	2294
SELL	Panel	1336	1001	1501	1737	612	506	157	534	727	1135	1657	969	223	822	380	430	529	3665	1161	1270	1270	1284	854	1064	752	611	1849	295	1023	1045	2279	1164	307	490	453	559	565	521	326	167	348	1096	1384	507	729	530	1037	2841
SELPLG	Panel	803	503	763	1648	437	415	6026	471	742	537	676	1801	4525	614	222	185	369	764	588	575	660	567	531	785	407	556	945	304	1016	679	1881	538	295	270	428	436	400	546	329	106	362	665	509	307	512	524	440	1540
SEMA4D	Panel	5674	1377	2037	241	2687	1401	265	2259	1273	3394	4353	954	178	1116	1017	2128	1761	2237	1571	1629	2593	2447	2192	2172	1046	1329	4568	1562	1807	2848	653	1035	186	1116	631	1135	653	591	368	182	594	1384	1703	2475	2109	1087	1408	884
SERINC2	Panel	2961	3142	4668	1083	2573	7427	371	2248	1762	661	517	90	127	8492	4282	3324	1765	3763	657	868	2362	2024	2989	5083	1618	1790	4651	925	3464	1162	2786	1417	1959	1577	1581	3206	2994	2120	924	783	368	6932	508	1459	4100	2483	1004	1952
SERPINA1	Panel	816	240	450	1340	219	434	72903	369	676	244	98	49925	213960	312	119	146	287	481	237	452	613	740	1744	1203	454	342	1258	190	2116	213	2516	353	1152	150	259	315	304	566	218	130	361	812	157	455	363	382	187	1900
SERPINB2	Panel	587	547	736	1874	269	413	16622	231	700	217	182	1972	5937	80	297	155	244	456	479	392	719	349	161	582	198	346	585	86	334	151	2341	224	366	149	292	564	1079	454	276	196	214	645	272	380	312	278	405	1381
SERPINB5	Panel	386	327	488	1112	120	483	1172	202	758	195	96	125	222	112	264	155	283	455	320	179	524	220	204	696	239	234	592	93	480	157	1729	192	245	74	238	513	523	351	123	111	138	480	254	411	335	211	222	1425
SERPINB7	Panel	924	781	555	1905	485	576	548	318	759	278	323	113	282	187	378	195	536	1097	1095	382	1078	649	237	760	214	393	675	181	259	235	2524	241	299	152	209	607	1019	324	270	202	180	857	350	512	471	474	552	1686
SERPINE1	Panel	3975	1855	9843	3020	2543	6439	692	5431	3973	493	1650	2439	790	5621	353	416	1342	5558	1878	23163	1889	3347	21461	4956	1696	5127	2156	682	2921	33560	16629	12399	2311	5583	4181	1270	2602	189	1379	127	4392	4827	3765	3213	2172	8782	4301	8493
SGO1	Panel	679	326	237	1213	221	200	620	179	479	189	213	72	182	77	279	196	155	439	517	259	532	381	217	529	227	261	495	90	556	168	1731	185	248	133	196	279	372	347	136	80	217	488	265	355	287	171	315	1314
SGO2	Panel	1273	910	1377	2252	723	457	76	435	1372	468	574	104	82	309	468	414	818	1262	895	519	1580	716	553	1175	422	568	1259	374	954	545	2542	484	167	128	123	338	341	327	131	94	287	1198	627	631	765	457	897	2519
SH2D1A	Panel	933	578	591	780	601	208	123	399	928	825	1099	399	145	358	178	295	394	1140	666	987	803	1011	897	538	302	473	1032	382	697	394	1430	558	196	140	228	216	318	304	269	81	141	621	361	261	475	503	442	1096
SH2D1B	Panel	963	780	440	979	697	300	464	233	933	284	286	100	186	158	641	330	301	433	487	209	994	437	332	878	273	596	901	225	630	142	1106	321	180	97	163	456	450	325	130	92	162	785	336	429	402	426	524	1403
SHCBP1	Panel	556	429	530	971	276	371	237	347	658	319	260	99	114	174	295	235	226	419	387	227	512	240	436	588	218	263	706	172	420	410	1254	235	294	316	239	473	439	488	171	110	133	531	316	337	450	294	246	1593
SIGIRR	Panel	1096	423	640	1389	573	270	3157	390	859	493	529	542	1024	172	123	821	320	435	456	282	468	422	277	628	311	290	942	367	1123	189	2016	238	303	91	271	603	303	1010	178	133	303	531	295	433	444	291	357	1782
SIGLEC5	Panel	586	309	331	1339	80	94	778	193	953	154	100	91	230	57	60	130	204	379	178	208	309	202	237	723	311	245	713	115	687	247	1151	178	205	75	150	251	89	224	55	61	112	434	62	352	168	161	96	1669
SIT1	Panel	341	226	154	0	13	28	386	75	35	306	464	359	190	96	4	37	55	320	103	64	105	176	134	51	79	37	269	46	106	60	78	72	22	23	53	30	57	121	89	24	21	37	71	94	113	104	85	76
SKA1	Panel	678	226	268	820	327	357	675	226	351	196	183	75	198	93	263	161	306	463	556	142	685	359	286	628	191	353	709	89	368	267	1129	258	259	141	179	483	478	328	111	115	146	555	244	276	330	146	395	1294
SKA3	Panel	801	449	409	555	318	487	96	344	435	237	134	70	127	125	288	156	330	473	363	159	735	401	511	824	290	314	703	183	738	283	535	226	184	151	209	415	288	392	159	89	174	599	297	241	324	229	375	1917
SKAP2	Panel	12503	2938	3260	2853	7418	4718	415	2528	2058	4720	5458	715	391	2603	4528	6406	3339	3744	2573	2072	3888	3015	3808	2628	1710	2549	6306	3617	4300	6943	3701	2397	1926	4686	4327	3263	1818	5807	1717	1002	2070	3054	2785	3919	5340	2360	3681	3145
SKP2	Panel	2508	978	827	1371	2033	914	356	759	1023	929	957	263	486	432	1025	1186	1262	1417	1201	374	2204	1500	1053	1249	609	816	1809	625	1314	1105	1465	629	529	618	545	1259	1015	933	459	270	662	1295	785	1220	1339	1010	1264	2532
SLAMF1	Panel	856	680	671	1188	248	269	129	446	584	568	596	207	101	266	128	202	328	907	583	417	418	560	464	820	474	339	1345	206	1258	278	1776	506	313	57	267	482	346	426	217	78	139	572	289	293	461	398	263	2114
SLAMF6	Panel	1231	460	824	1330	634	595	6030	443	807	1267	1781	1500	2929	377	242	311	524	2068	925	941	1204	1151	870	875	475	618	1434	297	783	478	1404	762	184	106	246	373	468	377	304	100	165	924	755	456	777	460	774	2171
SLAMF7	Panel	989	628	812	1393	645	423	351	706	962	1993	2141	885	86	702	224	413	436	1150	678	1369	1351	817	857	1248	597	634	2082	314	997	365	2049	1578	318	134	381	504	526	798	774	141	190	940	758	469	1525	469	630	1782
SLAMF8	Panel	1661	1017	1493	1103	332	526	5079	925	1303	1827	2375	1605	931	941	222	578	454	2125	764	2778	1270	1022	901	1038	817	1162	2958	267	1034	1581	1779	2037	525	790	838	902	1225	747	706	216	431	1102	1231	503	1392	935	753	2572
SLC11A1	Panel	337	2139	626	1028	279	309	456	603	1196	161	146	704	904	718	66	49	207	350	224	1272	240	393	577	405	245	1182	181	313	594	2050	2486	1227	594	2125	1414	199	325	259	181	105	432	1275	151	172	130	1504	71	1130
SLC25A3	Housekeeping	14565	3799	12397	2807	15032	16902	732	7386	4144	6288	5841	2095	304	5529	24243	17980	7238	9314	4818	5047	10523	7372	12176	7496	3614	4322	14452	5746	8685	8271	4506	3653	1852	2984	2160	5465	2772	3998	1243	939	5443	5012	4901	7642	10470	3505	8885	7134
SLC25A5-AS1	Panel	263	202	132	663	251	198	381	163	1210	292	178	88	85	84	295	301	274	248	224	134	469	252	159	477	180	156	558	116	802	210	1420	149	262	102	234	274	253	238	111	67	109	528	149	321	272	92	245	1219
SLC27A2	Panel	2271	431	348	32	1807	1584	1185	749	81	1818	1319	138	279	273	15	464	822	272	428	90	674	369	319	1695	375	172	1401	1855	863	29	172	76	66	55	33	2233	969	1017	207	278	24	301	134	903	1508	44	809	121
SLC2A1	Panel	4199	4101	10942	2212	5035	6160	462	4184	4316	413	427	385	315	7852	263	369	2828	4966	2242	3499	7135	7818	6486	6003	2145	4433	5873	1042	6878	5853	3002	3306	2695	3624	2771	3362	3563	1592	1756	246	1093	4892	724	7573	3660	6646	1378	3341
SLC31A2	Panel	607	331	698	781	197	326	19788	359	771	441	220	5827	24716	208	210	188	336	376	220	306	556	347	487	645	313	337	1097	180	1009	296	1602	315	224	93	144	380	221	359	104	41	220	403	364	408	406	298	258	1604
SLC35B1	Panel	2726	375	570	45	1131	1156	232	774	258	1168	1006	243	93	381	1189	1257	751	724	332	641	969	797	1066	641	292	484	1045	927	431	1054	243	302	374	564	494	878	311	1084	152	158	553	311	446	763	1534	227	707	239
SLFN11	Panel	3534	1749	2592	2386	3416	3241	2820	1582	1523	1962	2058	1514	3303	891	441	879	1078	1747	2173	1428	3652	2883	2454	2178	962	1060	1990	1585	2301	1701	3586	1338	527	558	497	879	614	828	588	193	1240	1592	1819	2606	1632	1529	1479	2573
SMAD2	Panel	4374	1492	2311	1780	3828	3176	396	2096	1547	2173	1952	842	304	1406	3004	2744	2255	2595	1919	1379	2964	1820	2291	2312	1175	1768	3635	1479	2221	2286	2257	1102	1548	2180	2312	3518	2482	2454	1282	831	1431	2165	1777	2277	2658	1634	2217	2642
SMAD3	Panel	2178	1373	2187	1167	2548	2501	602	1293	1368	1033	853	342	178	973	1301	2788	1447	1420	952	639	1268	1003	1127	1792	765	668	2182	636	1579	1405	2483	641	913	1060	1182	2763	1458	1965	800	447	494	1331	671	1552	1240	1241	983	2002
SMAD7	Panel	2435	1142	1163	1716	3891	1336	2466	2032	1113	1167	1109	406	390	1297	902	1505	1321	1149	815	557	1826	982	1076	1224	523	1031	1587	1009	1540	526	3080	806	420	286	341	1501	811	868	520	230	512	1834	930	1238	2057	1261	1629	1828
SMPD3	Panel	202	218	55	27	183	10	336	61	24	100	111	75	137	12	13	92	44	82	62	9	68	39	44	97	33	48	56	12	95	19	310	19	59	34	42	112	50	159	46	40	87	34	38	104	49	51	73	204
SMPDL3B	Panel	639	291	239	514	205	178	47	241	501	133	51	82	86	122	135	165	217	224	217	141	356	252	260	681	230	335	638	174	918	87	719	200	306	52	200	427	273	382	98	98	52	533	171	336	186	119	82	1476
SNAI1	Panel	336	162	286	0	190	53	2384	123	28	115	57	2091	8131	63	26	59	129	175	128	146	230	167	77	46	48	40	210	43	56	54	536	34	52	46	30	125	102	57	47	24	249	44	279	164	136	152	193	157
SNAI2	Panel	2146	636	875	1427	2213	843	380	386	706	643	782	376	178	407	867	839	1257	2121	1173	513	2574	928	500	1147	667	399	1568	515	1479	1148	1795	315	661	806	857	912	663	640	235	115	2124	807	2384	1034	1927	610	2963	1869
SOCS1	Panel	1708	792	502	1669	646	535	5048	1245	1274	1736	1918	812	1037	823	1591	4525	293	1060	475	758	1002	1020	1020	762	514	722	2130	240	1125	753	4030	593	1527	1499	1337	951	1891	1910	1405	557	271	1531	1791	1172	788	500	468	1796
SOCS3	Panel	868	679	7946	1672	599	930	2446	940	2178	543	434	580	670	917	118	208	660	2043	724	1588	1068	1013	2350	958	457	748	2111	198	1794	732	3257	1275	503	816	673	411	465	400	253	69	802	1078	623	395	810	941	525	3080
SOCS5	Panel	4573	1586	2814	3823	3720	2181	416	1280	1989	1791	1897	454	359	1158	1725	2248	1922	2427	2047	768	3136	1830	1648	2922	1133	1491	3361	1223	3293	903	6383	1196	1482	943	1451	3230	2163	3328	1165	810	1212	2498	2035	2244	2283	1251	2261	4835
SOD1	Housekeeping	33937	6980	15005	3417	27416	40309	1524	15181	8043	12632	14563	2856	554	13181	17517	15690	10909	13034	7621	8031	16795	10765	20079	13001	5263	6746	21212	15354	13401	14342	7463	6748	6815	11391	7896	23852	15385	16427	5785	4575	5170	8817	8127	16742	19755	6604	13287	6028
SOX2	Panel	414	443	613	1835	145	226	1227	90	863	307	99	88	271	145	105	99	217	265	229	133	272	265	187	680	247	267	797	117	943	179	3054	281	268	32	210	403	251	552	154	86	78	514	77	438	123	205	108	2053
SOX9	Panel	912	446	941	1237	478	306	1709	618	546	1203	1026	1250	4555	195	885	362	385	443	356	417	681	437	777	930	313	220	910	244	1118	207	2147	233	540	200	465	1465	598	1240	448	174	322	446	180	713	877	220	230	1609
SP100	Panel	5793	3599	4100	1323	5220	3073	2243	5061	2034	4927	5417	1655	864	3175	2516	3722	3462	6573	3354	2932	5035	4556	4548	4817	2151	2654	6821	2684	4355	4278	2557	2590	2369	3429	3372	5314	4224	6079	3023	2008	2815	9455	8413	2804	4524	3366	3674	4446
SP110	Panel	2950	1347	1933	1246	1769	1211	1812	1752	1062	2231	2763	604	501	1176	1056	1807	1386	2633	1221	952	1998	1412	1610	1927	1095	1093	2376	828	1800	1350	2318	1109	459	633	588	773	744	1029	509	393	1306	4714	4865	1013	1944	1985	1596	2937
SPANXACD	Panel	293	390	52	201	19	33	502	191	291	188	61	160	171	6	19	59	49	89	104	61	73	32	49	186	63	67	151	14	82	36	438	27	179	37	149	195	146	111	69	40	1	96	27	141	65	65	35	373
SPANXB1	Panel	771	340	337	3259	34	107	2709	211	1369	497	172	329	436	52	75	103	200	211	192	123	363	157	206	305	113	168	343	53	272	230	2580	109	185	67	235	462	325	196	78	166	91	772	301	229	201	107	204	3269
SPANXN1	Panel	467	220	150	658	126	72	406	210	857	195	161	50	99	65	129	91	177	278	243	56	330	153	141	449	132	206	446	86	572	210	1575	94	23	7	21	36	38	16	10	6	95	343	169	264	173	207	172	857
SPANXN3	Panel	352	204	172	640	46	81	1370	217	717	234	80	216	469	69	95	70	102	174	116	190	220	111	117	356	110	188	300	62	299	141	1375	91	312	73	239	328	262	268	77	71	88	336	89	244	138	187	126	740
SPANXN4	Panel	335	393	138	984	175	174	963	313	1048	386	177	100	199	86	160	122	187	276	242	193	489	242	187	554	171	211	694	97	553	194	1059	195	249	69	184	225	304	220	88	58	90	480	212	317	241	252	239	1236
SPANXN5	Panel	324	249	247	1100	266	330	9027	456	1425	490	340	2250	11389	100	212	173	282	377	511	91	640	269	213	755	241	338	575	141	665	281	2446	198	164	60	131	167	212	118	64	43	142	740	227	404	285	94	203	1699
SPC24	Panel	852	588	835	1776	233	586	1217	317	1159	255	146	94	134	231	278	247	389	432	334	178	673	416	291	879	297	390	972	173	1342	294	2274	379	678	278	399	741	706	906	303	232	152	928	349	504	434	367	338	2112
SPC25	Panel	865	503	665	1896	662	638	2668	352	1044	344	440	245	767	258	381	275	707	1070	896	394	1103	669	396	987	367	409	1076	206	960	439	3869	370	78	75	66	195	201	172	49	42	254	1218	452	523	634	420	630	2822
SPDL1	Panel	1705	957	1306	1121	1603	1293	538	870	869	726	755	106	194	288	770	874	791	847	956	558	2015	1047	957	1568	502	799	1457	573	1119	629	1793	438	424	352	390	1264	940	678	239	209	521	1149	525	890	865	236	859	2076
SPI1	Panel	1715	1476	1959	1371	1390	669	325	1577	1220	1716	2149	1167	518	1744	265	547	581	1500	721	1432	1023	1125	1269	1299	765	1203	2622	517	1904	1880	1876	1524	760	1690	1480	983	1329	1197	811	262	712	1442	1229	690	1199	1465	914	2040
SPIB	Panel	399	219	347	1048	75	102	1071	176	784	144	202	235	320	91	74	125	214	967	197	139	386	342	180	664	342	247	815	69	924	108	1860	161	203	23	150	266	218	343	117	60	146	438	117	392	130	182	65	1728
SPIN4	Panel	1080	593	409	964	1017	536	1713	493	1004	569	508	174	286	137	282	424	411	381	348	81	570	386	250	458	206	301	564	225	845	317	1099	183	311	199	296	633	324	305	207	136	345	468	316	881	549	510	358	909
SPINK1	Panel	472	267	111	31	196	551	182	28	16	10	30	25	124	94	19	37165	61	847	19	80	122	84	69	25	1714	141	94	27	100	892	150	67	123	1130	882	66	504	4	66	24	44	259	15	133	11	279	27	3
SPINK5	Panel	436	435	925	688	1113	983	1013	457	530	173	168	378	1402	99	166	139	224	330	329	153	710	401	182	783	237	305	725	95	649	124	1035	191	195	84	147	827	759	428	133	89	210	623	241	349	237	158	351	1340
SPN	Panel	117	59	220	401	3	2	102742	76	264	175	91	112444	675577	38	65	35	51	80	86	68	160	136	31	153	62	65	143	20	172	29	595	58	12	0	16	39	21	35	13	4	150	136	27	150	23	84	29	480
SPOP	Panel	4609	1486	3444	1275	4699	3180	1002	2151	1158	2107	2257	574	274	1748	2266	1913	2260	2727	2077	1773	3430	1944	1978	2238	964	1470	4392	1578	2091	2056	1534	1143	521	887	662	1695	1231	1071	604	231	1697	1519	2308	2677	3260	1822	2857	2511
SPP1	Panel	105428	116708	49085	72025	35184	29291	3326	52700	31026	24468	27996	4878	27980	37345	7850	112497	19667	22569	8666	47128	43302	64127	31637	52727	25320	68723	70759	29419	70596	223359	36793	90831	45154	173033	119125	118749	127708	16756	11619	6391	6912	64790	10133	51232	35213	24709	11623	35616
SPTLC3	Panel	1751	459	481	0	709	425	590	976	56	649	593	65	121	92	203	1154	307	264	342	45	380	285	516	606	305	215	1188	415	472	297	86	68	185	193	186	1843	450	1049	168	157	98	350	205	612	757	247	167	199
SRGN	Panel	942	440	406	1784	771	581	216	292	1130	389	284	210	141	212	254	311	441	738	645	555	771	489	373	817	403	406	839	222	888	557	2888	392	211	157	273	373	331	318	117	62	311	519	412	825	566	405	496	1690
SSX1	Panel	231	186	273	1142	100	223	114	441	880	461	144	151	168	157	193	98	211	248	338	101	450	229	292	903	298	288	832	197	1283	236	1373	136	373	62	289	274	203	295	105	69	166	755	274	417	280	224	211	1788
SSX2_2B	Panel	18788	12553	6038	13028	26911	12272	6383	14891	10454	18598	15915	2500	3257	6956	12686	13753	16943	21171	20341	8203	25573	17469	10483	18174	4611	9655	15412	7260	7740	10745	45978	9210	1957	2684	1885	5017	6107	3616	3301	2535	8928	15353	8061	15008	14988	10592	14846	29853
ST6GAL1	Panel	4727	907	2002	1351	1460	1489	3048	2375	1201	1276	1512	4008	12117	777	3272	1942	899	1582	1240	927	1446	1184	1407	1276	633	970	2330	614	1948	4682	2771	671	985	3483	3437	813	996	811	623	175	650	956	1037	2168	1326	1013	1090	2335
STAT1	Panel	3804	1061	2909	625	2923	2668	718	3711	1174	11969	11705	2773	486	2148	936	1343	1201	3167	1887	4889	3636	2648	4141	2057	1464	1279	11307	1549	2252	1992	896	2702	1039	1526	1161	1649	1046	4690	2885	1105	1088	6512	8891	1024	4956	2965	2246	1372
STAT2	Panel	7935	3713	3424	1101	7119	4194	828	5036	2147	6086	7081	1482	337	2701	2226	3999	2912	4812	3688	2287	5267	4230	3108	2654	1514	2333	7293	2875	3381	3629	1857	2760	4490	7419	5688	6457	6298	8348	4710	4909	2971	11274	14700	3045	4618	3993	3982	3468
STAT3	Panel	11384	4657	6711	1297	8534	6906	1765	6868	3146	7835	8582	1809	319	4479	4453	4862	4379	8554	3085	3704	7889	6543	6287	5340	2445	3196	8917	3535	6484	6027	2810	3611	2639	6573	4959	5745	4915	5091	3463	1261	3745	4276	5505	4086	6019	4229	5576	5033
STAT4	Panel	837	416	927	1464	415	342	1731	238	1003	339	386	373	595	261	292	165	455	800	463	301	737	582	286	697	234	336	827	131	711	318	2369	366	275	113	209	462	530	619	314	123	206	879	379	346	477	398	423	1702
STAT5A	Panel	1533	463	1706	1442	1207	803	167	866	1141	875	1033	530	186	762	502	487	637	1260	695	994	1146	804	712	990	462	598	1543	606	1484	694	1995	722	293	389	433	601	476	638	343	151	255	779	660	657	1118	783	628	2015
STAT5B	Panel	7020	2284	4359	1383	6016	4630	1062	2721	2042	2806	3444	1055	501	2262	3923	3242	3130	3659	2684	1641	3634	2746	2884	2813	1298	1426	4081	2188	3009	1578	2632	1502	835	1173	940	2527	1455	2542	1189	617	2036	1695	2283	2989	4454	2569	3590	3056
STAT6	Panel	5249	2616	2244	169	5531	2629	606	2854	1316	2928	3264	640	274	1716	3706	2258	2191	3196	1584	1175	3191	2218	2560	3010	1252	1528	6609	1910	4134	2078	568	1054	1183	1866	2146	4198	2168	3365	1114	1168	1074	3056	2323	2532	3646	1906	2244	1936
STIL	Panel	317	224	0	26	136	120	275	204	94	130	104	180	495	66	67	184	142	176	167	80	207	131	205	165	73	118	234	134	88	195	301	77	119	130	123	302	100	155	61	37	118	118	123	318	211	76	168	153
STK32A	Panel	697	582	563	1504	296	482	482	339	939	660	487	75	162	136	482	3381	257	439	467	271	1153	604	551	1127	379	513	1063	182	1038	519	2681	303	327	109	186	572	616	468	146	74	270	940	336	573	425	145	523	2189
STOX2	Panel	1906	505	942	1329	1043	975	2197	687	821	499	276	216	647	378	500	516	708	565	525	213	944	503	530	1258	475	412	1217	525	952	453	1722	270	213	147	209	809	423	582	156	79	257	596	295	854	716	396	482	1684
SUSD3	Panel	1176	673	1063	978	964	348	943	586	572	728	981	384	299	308	2482	4261	726	929	422	375	601	652	543	864	376	362	1144	356	1135	344	1277	350	485	391	541	989	537	1725	437	471	201	639	396	261	827	417	682	1450
SUZ12	Panel	3472	988	1474	1877	3243	1814	237	1449	1140	1644	1927	318	204	881	2843	2736	1631	1886	1497	999	2634	1707	1832	1873	690	1075	2520	1178	1565	1452	2718	890	307	393	380	864	541	666	329	127	922	1229	1169	1446	1833	702	1617	2722
SV2A	Panel	642	265	304	1183	109	113	102	94	678	263	141	96	109	61	89	99	213	317	209	88	365	149	133	560	237	220	539	89	831	87	1845	152	351	52	308	570	359	625	182	118	214	372	121	352	167	144	114	1281
SVIL	Panel	4567	1358	1791	1152	3466	2067	1586	1550	990	2920	2010	426	593	853	2572	2430	2637	2189	1620	479	2669	1550	1268	1865	673	793	2677	1130	1859	765	998	444	1000	688	835	3274	1659	3775	1463	315	2596	732	2362	2101	2693	839	2157	2155
SYCP1	Panel	628	660	438	1953	514	528	315	246	889	160	295	75	113	215	348	165	535	905	785	208	1023	599	278	922	308	357	1010	127	755	225	1486	234	158	53	114	270	364	220	117	63	226	712	341	473	445	305	470	2113
SYK	Panel	747	566	1258	1789	395	307	336	720	999	582	382	298	148	455	395	408	298	697	297	483	401	309	341	955	422	564	1376	249	1283	666	1905	496	131	111	145	273	200	196	84	38	269	587	341	831	467	502	285	2113
SYT17	Panel	1119	1046	543	1610	676	459	657	439	896	481	406	115	172	248	5289	4687	374	538	464	214	693	401	570	730	369	417	1226	251	949	417	1771	424	658	427	642	879	629	1137	321	220	650	634	351	589	566	380	313	1818
SYT4	Panel	713	509	641	1239	458	459	1452	243	595	259	365	108	469	106	284	155	350	549	664	141	907	336	252	758	272	414	666	110	625	178	975	267	204	91	140	424	604	286	136	103	176	819	289	447	448	266	369	1598
TAB1	Panel	647	546	462	75	623	346	568	377	103	524	384	215	183	273	243	295	362	351	209	32	349	316	251	591	186	166	653	238	588	138	298	103	184	228	245	507	192	471	136	93	201	222	211	371	428	420	222	271
TACC3	Panel	494	338	314	29	500	232	262	340	69	242	418	259	163	229	96	259	217	432	500	342	376	498	353	189	149	251	477	181	177	685	266	249	94	309	273	188	139	172	68	40	238	149	283	238	383	214	232	312
TACSTD2	Panel	1199	322	368	1062	700	586	232	190	596	201	145	71	135	94	294	2243	328	816	452	322	531	170	192	532	557	534	521	129	834	229	1167	160	129	83	173	456	242	223	91	33	48	408	446	472	265	171	125	1489
TAGAP	Panel	691	400	312	1165	211	262	101	370	562	564	615	457	174	287	152	220	199	1997	449	499	588	473	484	597	356	407	914	203	742	330	1739	659	230	310	352	521	546	477	402	153	195	552	515	442	432	252	345	1241
TAGLN	Panel	27550	18062	49647	1738	23699	30225	3565	13675	3482	9069	18540	5511	334	14489	3584	14536	4476	37968	33681	6698	12385	29014	9918	12931	7673	596	23601	2077	18147	1315	3118	4170	6784	4632	2772	5786	17535	2707	14332	1496	42051	4479	58372	16223	16195	18006	35229	21852
TAGLN3	Panel	161	197	0	54	22	44	385	38	99	75	28	36	265	11	53	56	48	73	50	20	70	42	64	158	45	91	111	17	203	31	458	54	21	0	30	55	76	85	21	11	44	96	29	127	50	122	67	414
TAL1	Panel	798	349	224	901	663	257	960	206	369	264	145	92	187	132	174	203	393	258	367	106	576	154	244	577	233	275	554	178	606	133	1151	197	184	54	137	374	238	298	114	57	333	329	347	649	340	297	408	1291
TAP1	Panel	5442	1111	2888	387	4672	2355	1216	3977	1195	10017	9880	1396	219	1762	1392	2312	1621	2595	1550	2646	4042	2409	2552	1787	1037	1305	8513	2200	1938	2822	290	1895	549	1110	935	1519	594	2397	1515	379	1599	2891	4717	1484	5853	1642	2800	1659
TAP2	Panel	2519	745	1892	497	2275	1186	3182	1351	530	4540	4316	1175	613	1154	652	1025	1291	1863	744	1364	2220	1261	1202	1087	691	863	3763	844	1528	988	633	790	690	699	860	1171	629	2191	1019	289	794	1423	3839	1039	2772	703	1615	1598
TAPBP	Panel	5674	1574	7388	558	4706	3550	1632	4934	2326	8833	7259	1787	563	3146	923	1297	1502	2413	1617	1803	2695	2061	1543	2566	1309	1055	6294	1770	3663	1846	405	1322	654	818	881	1479	911	2094	1047	387	1180	2590	2162	2489	6373	2638	2777	2959
TARP	Panel	1567	995	818	1388	911	626	427	600	775	749	910	352	264	340	443	376	740	1156	1307	1705	1565	1053	633	1312	606	872	1598	461	1642	434	1658	836	305	186	430	599	565	688	283	92	383	1227	818	621	972	691	1116	2943
TBK1	Panel	3137	1214	1532	227	2131	1488	4827	1239	618	1645	1782	756	1291	838	1369	1730	843	1266	925	943	1331	1042	1367	779	396	711	1766	843	877	1086	335	729	223	481	324	613	395	587	313	171	1000	1234	1259	1248	1514	833	1186	714
TBX21	Panel	911	246	650	1101	530	293	856	254	610	304	325	349	899	150	73	120	202	421	370	220	553	246	227	517	264	329	644	171	614	167	970	238	268	62	200	487	256	483	184	57	87	299	181	310	188	174	147	1389
TCF12	Panel	3200	1515	1530	148	3319	2194	611	3724	845	1902	2063	339	156	886	1640	2956	1601	1791	1087	1005	2301	1632	1723	1072	612	867	2019	1098	1350	1503	293	683	388	1136	904	1411	1099	1150	553	259	1100	751	1528	1707	1954	1093	2130	637
TCF19	Panel	1084	336	552	1325	674	647	2096	472	1049	485	421	199	549	218	397	261	489	690	433	137	746	383	387	856	368	355	1219	318	1093	809	1642	345	330	181	293	741	409	573	186	124	291	621	441	375	736	310	556	1946
TCF7	Panel	1017	477	679	1083	305	280	245	426	776	391	876	386	117	289	440	541	291	782	716	975	445	1073	545	752	445	357	980	228	1145	199	717	588	416	107	288	433	288	644	277	142	208	515	332	354	264	308	371	1764
TCL1A	Panel	506	389	450	1175	92	95	139	102	644	87	79	303	102	84	90	61	152	1321	217	159	245	188	158	575	275	156	624	38	539	140	1254	161	272	40	156	303	229	437	109	55	55	286	97	250	148	144	109	1221
TCL1B	Panel	208	188	246	868	42	168	62	93	457	88	46	44	47	106	117	72	203	208	190	150	230	114	139	555	177	159	481	48	288	72	838	107	119	11	70	145	79	189	60	33	86	209	116	288	121	119	100	1322
TDO2	Panel	196	219	110	30	21	0	341	20	35	45	72	137	138	36	29	147	74	277	68	32	162	143	57	91	32	49	41	33	75	353	89	27	15	64	89	41	49	29	28	10	792	101	59	118	246	57	35	149
TEDC2	Panel	376	186	112	61	93	28	6758	97	19	74	43	1921	9214	13	43	51	38	102	60	94	65	60	26	17	16	16	60	11	9	32	356	17	37	21	11	25	48	25	12	12	128	15	38	57	42	77	31	33
TEK	Panel	1116	265	348	0	1816	239	273	429	59	219	316	70	54	91	359	663	701	282	765	75	1168	421	265	271	45	166	538	311	99	106	0	26	46	76	95	383	189	213	62	44	204	69	726	887	503	110	1023	198
TESC	Panel	3186	558	209	1132	710	482	271	133	583	2147	2487	113	225	127	1880	540	587	859	456	417	761	278	381	621	350	173	775	538	935	181	1409	249	301	136	299	1111	308	2814	414	128	871	477	135	843	792	174	511	1456
TEX14	Panel	82	160	0	0	9	0	1175	5	26	4	29	50	126	0	1	22	0	14	27	0	14	15	0	1	5	2	2	2	0	2	0	8	1	1	2	3	7	11	3	2	32	3	2	46	8	68	9	8
TFF1	Panel	794	380	262	980	69	182	3652	223	615	177	106	319	1071	93	101	80	225	328	166	142	334	219	171	566	200	214	648	83	672	125	1825	162	285	29	210	442	288	512	168	98	181	449	132	265	92	189	88	1199
TFRC	Panel	4397	1271	4024	1960	2149	2581	237	1891	1609	1650	1384	729	145	1539	2528	4404	2098	2749	945	1643	2050	1054	2857	2022	1362	1467	3102	1173	1708	9309	2612	3816	734	3460	2318	1658	899	865	444	295	567	1766	885	1155	2681	1155	1451	3944
TGFB1	Panel	12020	4353	4347	1877	12206	5289	1302	3449	2021	4745	6918	1577	499	4238	4293	5847	3912	3730	2855	2897	5626	4225	4416	3006	1380	3469	6133	2542	3883	5722	3794	2406	1123	3415	2224	2975	2073	2029	1276	840	3779	5010	6417	8085	8675	4625	9741	2933
TGFB2	Panel	1426	934	689	1231	1334	714	153	512	835	447	523	106	94	351	411	649	632	846	1074	614	1232	618	528	1198	412	659	839	336	907	317	1204	387	452	209	328	1194	1026	634	336	173	519	735	835	1001	783	390	1681	2117
TGFBI	Panel	10719	6010	8543	7990	18483	15981	2564	6602	7375	4603	5553	2383	1934	6155	850	3269	6206	20180	8303	21204	43855	128300	109309	4598	2014	104089	15069	6472	34794	89601	15206	10024	30485	70745	50415	3166	13977	1589	2365	15169	10190	110578	11015	37940	4510	31794	25486	19078
TGFBR1	Panel	5921	3182	3953	1796	3580	1739	1009	3844	1669	2686	2668	1106	348	2080	1548	3929	1968	2992	2221	2009	3215	3118	3711	3467	1187	2018	3250	2199	2805	4300	1592	2091	1267	3836	3352	3156	2392	3528	2110	698	2010	1842	2188	2233	2548	1872	3201	2375
TGFBR2	Panel	17179	4545	9688	1775	25767	7682	1084	3345	2226	8339	8950	2454	646	3665	6570	11914	12483	11141	11354	5580	16902	7652	6169	2992	1984	4651	10347	6411	4592	6941	2672	3253	1375	2941	2672	5555	2064	3464	1708	844	8523	3022	10119	8308	13003	4804	12409	6165
TGIF2	Panel	915	445	977	1109	723	784	174	509	673	562	402	199	333	368	352	489	529	684	512	135	746	495	399	724	312	435	1075	258	749	366	1389	318	109	51	107	211	169	283	102	49	322	805	435	612	621	462	424	1712
THAP11	Panel	3393	990	3148	2266	3184	2133	487	1281	1801	1574	1697	395	243	1165	1136	1917	1739	1959	1164	675	2274	1663	1419	2133	805	1094	2539	1116	2378	1391	3119	792	354	357	543	957	438	968	431	185	1020	1295	1020	1788	2037	907	1419	3061
THBD	Panel	907	351	1436	1192	843	491	9663	350	1053	240	193	1932	6116	438	132	259	407	851	488	446	861	749	531	550	327	404	865	206	968	262	2320	304	440	260	441	553	442	694	220	127	330	448	446	603	401	420	971	1449
THBS1	Panel	32461	9495	21748	2953	33870	13377	2104	29248	4700	16552	15438	3721	1339	7182	3734	12780	9387	23920	33973	16111	13296	12153	14295	13447	5360	12125	10433	14422	5219	1629	6177	4676	1619	2409	1251	8144	6769	7866	2046	2827	31289	5783	18202	8947	16401	13791	17926	16783
THY1	Panel	3139	553	4040	1452	5170	2857	13776	501	801	865	377	2664	10236	800	693	993	1576	1244	2251	913	3356	645	861	736	534	209	1077	907	794	520	1447	317	274	567	317	982	334	877	233	190	5074	488	3931	4749	3570	476	3495	2757
TICAM1	Panel	1618	551	1030	888	1176	838	205	791	1154	909	825	212	101	494	216	374	871	742	624	298	995	692	828	1295	460	550	1567	611	1757	503	1771	346	472	344	497	1173	632	896	318	354	281	1482	476	647	851	451	503	1817
TICAM2	Panel	2420	1663	1854	1595	2654	1603	1691	1467	1449	1412	1659	238	296	1085	809	1318	1305	1706	1607	1079	2618	2045	2004	1343	428	1305	1612	824	1212	1196	2009	854	429	521	391	685	649	874	322	375	1081	1952	1366	1660	1797	1753	1736	2159
TIGIT	Panel	1204	614	428	809	326	270	524	351	435	1143	1274	518	219	280	167	181	377	790	479	315	593	532	701	623	364	399	789	203	651	274	966	466	478	169	439	672	811	963	628	214	144	637	364	350	533	256	332	1238
TIMP1	Panel	8859	3230	15039	2946	7590	8244	2090	4640	4320	3968	5324	13792	1466	7449	2334	1673	3249	19615	7745	11851	10535	9312	5813	2883	2849	4212	14773	3894	6802	7238	13670	5332	1327	2281	1554	2896	2306	865	999	702	7286	6399	20174	10831	11002	5003	14741	10357
TIRAP	Panel	524	202	91	0	69	172	6103	76	2	111	69	629	2124	89	45	143	132	145	82	16	174	129	65	80	40	75	143	48	92	96	2	35	52	66	78	98	131	102	24	22	137	32	47	136	102	170	82	19
TK1	Panel	1242	587	808	2148	836	866	1541	960	983	543	357	282	673	289	392	313	571	705	403	276	748	483	575	789	279	399	1308	436	1046	1572	2560	444	669	820	666	1072	406	632	220	105	135	549	413	580	783	197	408	1820
TLDC1	Panel	1153	433	966	717	624	661	553	487	423	435	269	116	255	235	476	749	503	581	429	299	528	309	492	734	286	459	971	329	772	414	1212	264	135	92	131	424	299	358	119	54	589	579	283	582	446	284	430	1094
TLR1	Panel	2884	1806	1212	1057	1500	557	192	1348	1160	1422	1666	413	385	1155	664	919	1007	1869	1008	1200	1766	1688	2138	1527	572	1632	2030	1096	1177	2527	1207	1339	419	1638	1223	1213	1115	746	677	281	910	1313	1154	845	1456	1322	1139	1246
TLR10	Panel	916	685	843	1395	499	161	247	659	808	519	662	204	197	225	365	337	615	1957	1003	380	1440	894	695	1380	484	583	1121	430	1240	518	2776	446	232	227	317	502	523	606	207	127	319	960	613	749	748	286	768	2444
TLR2	Panel	2256	2116	1456	1558	1152	1293	885	1635	1252	1712	2076	628	496	980	547	1314	760	1907	1231	1925	1705	1592	2477	1446	682	1728	2584	1019	1380	4718	2551	1340	817	2420	2248	1394	1785	1214	820	415	662	1781	1119	791	1035	1248	1058	2476
TLR3	Panel	6384	1233	2524	840	4020	3121	316	4277	1882	2582	2668	124	204	1374	486	870	2638	1700	1738	461	4107	2549	3125	3156	1201	1172	6932	2534	2270	5906	1237	795	929	1740	1890	4299	2242	4756	947	624	669	2154	2327	3279	4274	1083	2318	2152
TLR4	Panel	2010	820	2523	2560	1631	785	3274	974	2630	1724	1451	1228	821	964	613	745	872	1542	873	1167	1473	1253	1145	1208	643	1018	2594	749	2102	1044	2682	1164	568	744	994	1289	955	1167	859	287	518	903	1166	1588	1195	1225	1103	2317
TLR5	Panel	1288	1016	1084	1555	618	775	563	630	834	520	723	217	164	488	296	271	512	950	1012	363	1135	989	648	1079	441	709	1575	285	1128	940	1520	570	250	280	393	495	620	397	171	101	293	921	634	716	623	629	647	1913
TLR6	Panel	610	527	425	1026	302	216	854	343	441	262	312	210	241	183	232	207	266	633	477	312	586	382	341	710	268	402	683	147	553	351	1265	305	295	386	400	592	732	661	272	115	171	470	335	261	484	742	337	1451
TLR7	Panel	1562	1405	1076	704	655	300	448	1124	745	1125	1555	442	363	994	270	498	498	1127	667	919	1009	895	846	1056	362	848	1185	676	1381	1752	777	912	559	1265	1403	931	1365	907	952	345	320	1181	992	517	844	588	888	977
TLR8	Panel	781	685	652	567	532	235	2414	583	712	860	914	357	545	490	224	229	290	740	488	674	861	692	432	547	283	536	1136	330	742	1166	446	602	107	289	303	255	346	178	141	77	268	604	333	338	609	528	406	906
TLR9	Panel	470	268	180	995	70	76	273	128	600	155	73	176	705	73	60	100	194	373	123	140	267	78	122	404	165	145	418	59	586	105	1351	147	111	25	96	134	82	189	64	29	90	322	76	213	68	95	26	1334
TMBIM1	Panel	10128	3889	7446	1586	5888	5354	792	5433	3520	5090	3439	2035	339	6115	6377	6147	3427	5285	2740	2953	5007	3543	4707	4205	1920	2860	6531	4346	4666	8391	2672	4058	3409	6804	5402	8207	3765	7134	2974	2585	2510	7565	3216	4819	7390	3409	4714	3202
TMEM173	Panel	2211	1277	2589	2044	2418	1520	306	1394	1082	811	1120	387	162	1015	1672	1164	1329	2297	1556	828	3195	2940	2080	1674	787	1181	2698	1211	4062	1590	1267	716	860	1332	1142	1104	1018	961	533	217	1216	1515	2175	2118	2092	1868	1951	2934
TMEM246	Panel	1839	988	1432	1399	1540	551	6112	692	780	827	755	1624	6793	329	255	326	1011	922	721	189	831	438	267	975	350	587	1334	168	859	178	1573	342	199	108	235	584	428	529	300	149	366	654	375	477	797	455	585	1715
TMPO	Panel	2799	1023	1465	1899	2392	1685	12073	1376	1135	1718	1594	3653	12007	875	927	1414	1313	1606	840	527	1621	960	746	1201	495	659	1755	801	1667	745	2739	644	602	581	530	1286	888	1382	622	447	621	1317	995	983	1617	765	1338	1958
TNF	Panel	1201	476	335	1377	435	238	526	640	998	1125	1242	148	137	128	221	329	451	407	755	238	775	478	998	993	340	626	927	331	957	246	1972	306	438	207	392	700	462	698	420	114	216	643	430	481	517	655	371	2191
TNFAIP3	Panel	2142	986	1807	1011	1786	1641	209	1379	1566	1351	1990	891	177	1062	766	823	647	2464	756	2188	1283	1001	2541	1753	1390	822	2959	628	1932	2377	1289	1499	365	499	463	848	675	686	528	219	485	1527	776	865	1237	871	990	2501
TNFAIP8	Panel	4647	1882	2514	1413	3214	3426	2191	2058	1788	2414	2608	967	1316	1579	971	1052	1673	3456	1250	2194	4284	3890	3971	2164	1050	1928	4794	1659	3196	2376	1325	1755	851	1221	1155	1773	1083	1841	793	669	596	3755	1328	2098	2169	1691	1874	2815
TNFRSF10A	Panel	2342	1336	1747	1601	2510	1656	290	1748	1663	1314	1324	274	191	858	352	367	1345	1871	1026	824	1965	1578	1505	1857	802	1072	2219	906	2001	449	1820	884	324	112	247	906	457	700	368	143	821	1744	771	1319	825	771	837	2420
TNFRSF10B	Panel	7557	3414	3656	2565	8054	5606	299	3241	2418	3438	3543	584	356	2639	4336	3615	3283	4493	2757	2325	5269	4143	5708	4610	1568	3755	4994	2156	3451	2664	3335	1975	1874	1896	2518	3956	2515	3676	1623	1080	2259	5248	1799	3745	2649	2471	2018	3051
TNFRSF10C	Panel	1167	839	397	826	847	588	44	355	424	298	230	87	133	223	402	192	471	515	469	318	664	421	435	902	316	682	1288	352	1002	449	985	218	483	588	481	1043	418	470	164	134	918	524	328	540	342	343	381	1216
TNFRSF10D	Panel	1136	687	1395	2049	776	1031	14017	693	1427	537	294	4199	15447	308	499	294	860	948	781	289	1355	749	1067	1494	470	798	1386	429	1364	305	3042	350	755	234	505	1257	1032	1158	460	274	536	1232	562	932	588	560	551	2522
TNFRSF11A	Panel	878	535	606	861	427	395	9884	304	541	493	420	2370	9707	156	280	220	285	555	629	293	660	432	539	727	298	385	742	159	657	695	1607	280	233	255	281	414	359	273	139	87	238	649	278	394	332	434	338	1280
TNFRSF11B	Panel	1339	630	439	1187	243	463	1272	2034	1003	669	511	318	831	366	176	251	358	778	730	418	605	459	598	850	378	414	980	308	867	168	1767	294	528	151	431	1100	904	1197	352	146	667	442	301	548	372	235	306	1582
TNFRSF12A	Panel	3685	926	1576	1812	1377	858	246	2497	1320	996	972	152	206	516	632	1580	1150	790	865	951	1122	1261	2242	1909	480	1070	1461	1181	1338	1776	2817	651	1053	1459	1467	1729	881	4641	415	286	817	811	812	1361	2318	730	1677	1996
TNFRSF13B	Panel	701	349	339	1168	106	210	575	141	679	194	166	109	156	107	194	140	230	622	283	180	321	186	170	613	245	246	636	90	541	142	1186	144	220	36	154	408	344	416	164	71	181	340	246	415	328	183	103	1426
TNFRSF13C	Panel	472	222	283	697	106	212	116	178	887	187	146	280	155	122	117	145	234	1898	244	54	269	182	223	843	458	215	777	103	571	109	1922	196	233	26	182	328	153	533	93	80	100	344	68	242	137	66	105	1655
TNFRSF14	Panel	2351	1089	699	1267	1129	663	2875	393	1144	745	695	239	611	566	574	732	839	655	582	209	857	646	519	1390	400	389	1167	340	1603	223	1400	486	271	148	251	613	335	634	346	168	456	1172	293	949	606	614	408	1771
TNFRSF17	Panel	674	568	888	1853	264	309	310	266	934	251	235	339	133	193	269	239	367	467	430	326	696	295	262	811	301	372	836	131	767	161	2678	314	287	70	234	447	469	490	172	102	94	822	354	533	638	221	310	2192
TNFRSF18	Panel	546	281	468	1191	146	111	419	153	703	142	134	142	147	78	58	157	209	274	255	191	284	159	197	419	217	268	593	88	790	127	2213	168	403	82	281	494	311	666	273	114	118	393	82	246	185	153	121	1346
TNFRSF19	Panel	3675	648	811	1283	1627	780	7257	284	665	3272	2281	842	3377	229	264	363	960	435	774	280	1009	580	894	1422	549	646	2279	800	1071	200	2078	284	467	152	285	1948	999	2258	385	493	667	967	439	1523	1111	500	892	1770
TNFRSF1A	Panel	7424	2821	7205	2478	5252	3767	5769	3095	2466	3098	3208	2082	3107	2777	1427	1664	2488	3705	2195	2376	3855	3986	3214	3232	1315	2421	6889	2032	4228	3698	2873	1947	1761	3259	3462	3650	2925	3661	1588	1078	2493	4508	3907	3174	3845	2814	3385	3585
TNFRSF1B	Panel	2388	1848	4275	1654	2145	1014	1082	1500	1980	1810	2564	1604	500	1923	369	724	1142	2347	1522	3166	2190	1513	1758	875	779	2045	2802	877	1654	2103	3111	2246	879	2249	1649	1114	1279	1268	1198	428	988	1666	1647	1170	2185	2089	1827	2151
TNFRSF21	Panel	3588	560	1266	1095	2704	2377	1709	3116	862	1734	1396	489	293	484	4505	3487	2680	1585	720	1212	2184	1043	2252	1640	1292	953	2681	2983	2085	820	1799	550	329	224	205	2706	636	2124	296	433	690	1483	699	1379	4470	418	1853	2487
TNFRSF25	Panel	4768	1295	679	1333	4091	980	266	1857	1163	1502	2150	271	292	477	373	887	1043	1115	1653	579	2639	2605	1732	1530	703	683	1566	1655	1065	888	1188	809	465	642	413	1068	1029	685	245	123	1999	804	1284	2718	1109	857	2636	1724
TNFRSF4	Panel	493	129	106	0	623	181	1017	38	18	100	115	64	71	38	29	39	182	52	93	97	145	24	38	32	39	32	80	89	15	79	185	19	7	50	18	59	22	97	15	23	545	46	145	263	292	94	336	71
TNFRSF8	Panel	406	222	512	2348	141	108	4474	208	1789	183	75	320	927	66	98	89	261	321	207	196	334	182	169	440	202	269	513	130	569	508	5006	248	319	157	258	439	333	489	206	103	121	378	133	1480	195	223	117	1574
TNFRSF9	Panel	3614	3248	5293	10576	2426	3779	4029	1221	6511	2038	2380	12800	10090	1112	1873	1375	1495	2078	2639	2944	2472	1897	2056	4596	2602	1710	5623	627	10435	786	24836	1838	1899	880	3038	3545	2324	3492	1408	894	2005	1509	1197	3971	2024	3521	2144	14271
TNFSF10	Panel	34627	12387	25170	3100	17046	7828	4259	50244	13489	23014	21680	982	610	10190	3682	7571	7246	6197	5361	6598	14011	14304	12272	23470	4803	12215	54659	11790	6797	4301	3160	4677	8431	4231	4491	17284	16330	12675	10900	4605	4235	18640	13230	3789	19490	6269	11471	3472
TNFSF11	Panel	658	480	633	1296	341	309	1229	386	763	325	377	79	195	120	306	189	347	606	623	105	936	459	224	627	198	396	729	121	475	162	1671	283	222	82	144	484	617	336	153	106	70	639	284	501	355	255	364	1490
TNFSF12	Panel	3647	1220	2374	1205	2579	2010	597	879	1279	2128	1906	907	327	1734	422	787	1267	1484	1105	660	1199	803	821	1319	706	649	2520	812	1904	947	2265	847	795	743	849	2123	1305	1427	769	358	1167	779	1398	1908	2238	1403	1643	2717
TNFSF13	Panel	1660	949	1207	122	1046	1123	286	897	441	1752	1417	662	141	1227	327	728	867	1477	667	1066	691	1011	884	1066	633	951	2607	829	1617	1979	78	900	450	535	585	1279	751	868	297	98	333	704	1041	1205	1687	963	920	764
TNFSF13B	Panel	2181	1743	2786	1820	1210	787	702	1820	1364	2473	3265	685	418	1644	466	983	871	3361	1474	2506	2350	2828	2686	1784	925	1592	4164	790	2042	2726	1767	2171	434	868	857	669	771	652	665	217	719	2685	3880	790	1718	2162	1396	2133
TNFSF14	Panel	550	337	700	2152	176	101	162	311	1195	1199	1650	105	138	186	95	164	259	507	298	198	520	340	336	789	241	596	803	211	736	262	2689	301	210	115	146	200	151	170	72	44	126	660	386	665	185	153	92	1656
TNFSF15	Panel	837	630	642	1109	681	262	1528	220	919	387	364	197	305	193	245	536	342	483	468	219	576	404	292	659	246	293	667	150	597	221	1681	250	267	174	331	548	519	594	335	116	185	393	385	535	364	194	408	1489
TNFSF18	Panel	721	462	921	2117	648	557	64	274	832	364	499	74	73	156	359	257	671	1041	1029	322	1184	652	356	929	249	388	690	142	558	461	2231	202	275	124	187	486	615	442	236	112	213	907	298	491	447	442	562	2047
TNFSF4	Panel	831	748	620	1402	875	663	64	353	782	542	551	181	161	252	376	284	544	854	947	364	1144	652	428	972	370	480	929	268	947	363	2277	409	346	211	295	693	696	604	291	137	637	775	497	651	658	422	539	1816
TNFSF8	Panel	1110	594	915	1806	208	184	648	399	1302	417	348	319	216	514	101	142	303	837	327	560	536	440	456	754	548	415	924	215	1045	538	1915	407	97	73	109	180	140	215	117	37	212	485	328	534	302	381	311	1930
TNFSF9	Panel	1011	605	799	1514	922	646	1619	365	599	325	298	162	286	383	68	131	498	496	246	200	478	295	343	617	237	330	774	188	693	199	1511	268	168	125	152	575	351	463	143	166	221	998	92	466	530	389	314	1218
TOLLIP	Panel	4314	1053	1679	811	1988	1431	1489	1050	758	1466	1348	297	207	931	1687	3156	1048	997	868	347	1539	831	1007	1285	522	796	2325	1098	1318	1251	1797	701	605	755	679	1787	823	2534	493	342	599	1097	662	1445	2149	642	1100	1468
TOP2A	Panel	1165	483	679	1444	844	820	670	568	875	489	392	229	267	280	376	458	523	1040	626	552	994	654	654	815	391	483	1427	422	881	777	2017	404	1032	1507	1093	1576	1048	1429	574	353	243	642	572	417	1055	297	658	2087
TP53	Panel	2122	1086	2088	1499	1783	1509	1760	722	911	1223	946	376	319	658	680	419	854	1168	672	693	961	589	805	1235	545	676	1802	595	1213	657	1585	497	653	1013	865	1757	1237	1485	734	335	866	788	866	1286	1332	1003	1123	1975
TP63	Panel	221	295	0	0	30	19	2350	18	22	9	73	84	421	14	35	62	16	71	45	0	73	31	8	11	17	6	20	3	0	14	94	8	3	9	1	5	49	11	5	12	96	58	13	93	42	91	33	14
TPSAB1	Panel	1585	1015	1735	11	1358	1221	3165	110	318	270	316	500	786	2572	4	430	670	2211	1132	1695	1540	1643	608	795	468	7	1398	814	1797	33	107	495	496	100	224	1360	2021	315	334	155	750	396	1438	1580	1507	4766	1792	798
TPX2	Panel	1088	533	1057	1642	535	544	825	553	1005	451	307	142	305	230	375	468	499	777	601	465	902	393	552	1033	359	440	1140	278	877	736	2173	400	399	323	327	507	426	621	125	128	309	969	538	560	770	326	532	1916
TRABD2A	Panel	964	492	334	1314	91	205	941	202	599	231	166	88	180	118	210	109	224	369	270	96	390	307	276	637	260	294	629	120	676	150	1158	196	169	36	132	293	244	388	86	55	181	513	191	442	284	364	164	1677
TRAF2	Panel	2371	723	764	1455	1280	500	763	1343	1339	1221	1283	365	284	647	593	834	919	1189	616	616	1504	972	892	1446	650	648	1747	671	1656	816	1228	665	402	570	524	1217	510	1335	538	254	444	1034	830	836	1330	678	945	1984
TRAF3	Panel	900	398	629	1084	561	487	44122	507	560	544	554	27183	126757	350	152	407	369	571	287	514	674	618	691	711	350	353	990	206	745	357	1328	298	147	105	156	439	245	481	170	69	429	436	327	422	579	458	367	1121
TRAF6	Panel	2314	1042	1036	1153	2511	1074	253	689	788	1041	1105	226	95	556	1094	2439	1246	1130	1139	550	1860	892	877	1113	399	759	1756	729	953	594	1369	532	317	385	419	1174	895	1167	507	290	829	936	918	1101	1562	718	1306	1440
TRAP1	Panel	6050	1268	2818	845	5862	4640	1146	2767	1102	3973	3073	389	336	1182	3473	1792	2992	2016	1187	620	3301	2466	1935	3563	1221	1293	3695	2434	3684	1385	1252	823	1275	972	929	3086	1589	3390	909	546	879	1208	825	2624	3189	1055	2159	2284
TRAT1	Panel	727	662	843	779	400	485	168	382	765	898	1320	487	193	232	334	237	462	1135	962	719	819	705	759	746	265	491	948	178	493	326	1584	496	239	146	253	468	673	633	452	177	164	788	523	383	533	431	491	1440
TREM1	Panel	717	639	989	2206	107	355	220	395	2655	292	117	259	489	274	308	148	332	449	380	1035	449	292	538	700	355	1289	734	167	631	1646	4852	841	492	911	517	439	462	403	204	71	365	607	316	362	344	321	220	1598
TREM2	Panel	1966	2237	1318	1821	730	1044	421	2213	1562	828	689	881	530	1949	173	607	529	1442	713	1045	821	1343	1918	2357	865	1707	1963	977	2555	3567	2065	1984	1011	2413	2445	1411	2037	1376	1087	349	366	1291	764	763	591	1165	782	2667
TRIM21	Panel	1309	781	1388	1526	1586	1133	2163	1136	1174	1419	1426	331	232	618	466	1139	616	796	653	591	1072	642	730	1054	438	717	1872	528	995	800	2240	485	504	485	564	1234	1003	1505	654	311	371	1628	2072	777	1286	843	837	2039
TRIM22	Panel	1257	864	2338	1085	2538	2843	2227	2084	1627	2471	2573	1395	386	1386	330	453	629	1520	1173	837	1811	1213	1256	1356	867	700	3294	601	1794	907	2007	780	803	614	803	1712	1351	2602	1274	543	1087	2347	3566	1161	1751	1422	1102	2613
TRIM29	Panel	551	337	257	1434	73	170	179	514	1325	210	122	47	88	129	81	219	241	370	230	209	330	260	363	718	376	382	748	101	652	136	967	140	201	18	115	319	196	359	101	41	106	364	216	488	149	226	147	1867
TRIM59	Panel	1298	858	786	1059	1104	646	198	784	1034	1028	1310	189	143	379	556	717	892	1247	1091	340	935	777	508	1272	488	736	1078	662	1274	490	1737	381	276	233	281	674	449	667	234	169	268	985	593	382	927	688	708	1755
TRIP13	Panel	804	368	437	706	476	422	90	421	404	345	233	61	191	173	253	253	307	419	401	192	618	329	482	496	147	317	559	281	491	415	1284	145	104	90	89	254	134	442	94	48	189	488	222	480	456	230	301	1130
TROAP	Panel	610	330	160	647	212	164	2646	218	264	203	127	111	406	80	133	181	196	281	88	193	269	187	140	219	77	111	323	113	149	233	1378	205	77	87	50	129	122	155	61	61	87	360	180	166	269	164	174	427
TSG101	Panel	4719	1358	1926	212	3655	3021	233	2311	840	1997	2022	373	104	1222	3976	6183	2014	2084	1121	1182	2765	1625	2556	2051	742	1077	2903	1772	1588	2473	684	997	558	1004	749	2144	1069	2303	623	414	1455	1509	1309	2201	2763	1035	2234	599
TTK	Panel	291	165	69	37	150	99	167	141	18	115	112	40	53	43	179	204	45	127	52	31	116	96	83	117	78	112	167	59	121	79	155	47	20	53	21	102	45	75	50	17	88	73	62	105	128	87	80	95
TUBB	Panel	14719	4588	13408	1875	16937	14337	422	6683	3170	5926	7079	811	255	5579	5589	5184	7249	10253	3744	4794	8973	6588	7271	7170	2954	4857	9624	4809	6090	4980	3578	4077	359	648	420	1619	718	895	520	214	4817	3276	5911	6511	7676	3976	8561	4334
TWIST1	Panel	512	554	391	1012	396	254	1271	155	558	190	192	141	241	187	190	142	370	516	634	301	800	387	182	641	196	220	706	117	600	166	1834	233	243	158	220	403	396	400	168	93	268	494	482	493	406	299	361	1649
TWIST2	Panel	446	499	864	2123	101	25	2213	80	1061	182	159	153	304	148	59	148	344	491	289	203	455	187	260	670	285	252	864	99	944	141	1871	208	334	41	190	456	158	558	164	118	241	392	494	489	169	264	200	1845
TXLNA	Panel	4640	2335	2207	954	4486	2520	2946	2610	1620	2224	2348	657	582	1405	3323	3162	1633	2170	1478	1342	2261	1465	1988	2194	1094	1465	3832	1154	2018	3264	1144	994	1562	3481	2365	2491	1504	2127	989	625	2170	2146	2270	2352	3387	1782	2620	3057
TXNIP	Panel	29589	10773	13829	2603	31526	39856	2755	17562	12721	31664	29234	11999	6950	15146	18111	17060	19924	36188	7410	12528	15562	12338	12238	19703	15032	10497	33805	14355	31363	15539	5053	7668	4331	11059	10620	19949	11571	14979	6965	4424	6928	16876	13793	9829	17146	14571	12544	19739
TYK2	Panel	4941	2162	2512	1240	4007	2346	402	2364	1990	2443	2573	640	265	1358	1863	3043	2213	2479	2279	1510	3419	2702	2926	2255	863	1608	3159	1646	2170	2257	3107	1404	595	1044	788	1543	1069	1154	580	431	1374	2424	1605	2095	2798	1893	2516	2742
TYMS	Panel	5807	1354	2557	1338	6041	4115	194	2009	1386	2255	2135	158	99	907	1248	483	2464	2445	1088	1530	3799	2459	4526	2058	748	1100	3561	1592	1482	1064	2776	1065	475	488	302	2314	820	1726	390	599	635	1737	915	2376	2854	1189	2040	2257
TYROBP	Panel	7017	4999	11539	2552	4210	5206	1053	5328	5676	8377	9645	7268	2042	10166	496	2215	1675	5272	2410	9728	4104	5462	5529	2968	1974	5254	7939	2260	4866	8429	4611	8982	2070	6169	4770	3523	6143	2684	3565	1062	2188	4752	6783	2378	4699	6629	4539	4628
UBA6	Panel	2801	1847	1275	1268	2118	1569	573	1108	1016	1530	1286	466	220	766	1405	2420	1338	2109	1289	1077	1838	1717	2354	1017	524	1368	2376	852	1269	3233	2343	1142	574	1433	1080	1559	1099	1759	753	216	845	1451	1037	1644	1792	1355	1501	1375
UBE2C	Panel	1988	1082	919	2386	1684	1184	2172	1183	1832	993	719	347	874	603	1253	1986	1299	1443	1398	832	2104	1120	987	2369	751	1170	2264	655	2556	814	3318	805	261	159	210	448	334	471	139	111	541	1894	1078	1060	1693	1062	1321	4533
UBE2T	Panel	619	359	130	129	274	257	274	237	118	356	237	90	132	93	273	282	160	318	170	208	334	148	215	269	97	169	394	120	318	313	466	143	148	136	127	242	186	213	69	37	122	159	147	277	272	117	193	540
UBE3A	Panel	5335	1437	2499	1402	4743	3032	487	2591	1797	2536	2634	567	164	1349	2415	4607	2752	2848	1913	1495	3413	2450	2500	2744	960	1566	3603	1756	2280	1659	3252	1149	941	1146	1294	2756	1653	2195	972	442	1373	1433	1496	2555	2908	1243	2061	2650
UHRF1	Panel	1160	514	1070	3356	458	412	6267	577	2191	397	270	406	1185	283	327	275	555	727	453	284	719	465	490	999	494	530	1433	258	1290	467	4425	359	647	366	482	966	453	1017	301	208	316	842	244	711	485	457	382	3089
ULBP1	Panel	3175	2210	3127	6393	2146	2513	124	1058	3220	1223	1699	167	130	1002	1806	1197	1708	3053	3199	1508	3938	1980	1127	3627	655	1380	1796	659	1407	1064	10110	1693	1548	847	1657	3315	5321	3215	2410	1846	853	3298	1279	1683	1963	1127	1991	6709
UNC5D	Panel	559	400	418	1198	270	402	13163	260	821	634	498	2604	11534	146	267	186	170	320	342	184	525	251	198	599	205	365	1337	90	465	140	1877	251	123	23	78	356	307	226	105	39	309	597	321	439	284	180	287	1363
UPK2	Panel	471	238	0	88	15	0	402	64	123	90	12	56	220	32	20	38	119	228	106	0	115	93	61	276	440	103	291	36	331	45	456	65	117	8	89	152	166	244	64	40	26	119	43	168	53	88	47	558
UPK3A	Panel	446	291	321	936	83	212	1557	135	545	172	95	297	1243	69	71	75	191	302	128	49	272	120	142	627	318	161	571	59	474	125	1404	144	132	27	100	262	190	287	81	66	137	341	75	252	110	145	88	1207
USP9Y	Panel	3611	1300	613	608	1080	382	5573	6	0	15	31	665	2709	559	1227	3115	1113	1160	899	350	426	513	420	273	205	266	478	0	5	0	1262	629	10	4	0	247	183	1385	409	371	587	1520	837	1299	1423	1060	1145	1294
VAV1	Panel	1561	1590	1967	847	1187	480	1251	1176	982	1906	2217	772	367	1212	187	547	522	1953	972	1090	992	1397	1236	999	688	1233	2131	624	1197	1621	1112	1558	355	1018	904	571	670	651	615	228	553	973	848	542	1151	1340	838	1713
VCAM1	Panel	51641	9774	9869	1266	17049	6739	49781	21816	2429	14223	14390	25093	120143	3989	481	842	9144	9610	5042	3707	8209	7627	8856	14706	4277	5145	18299	16202	3774	1793	1648	5199	1114	556	659	3691	2447	5730	2036	2323	3514	14232	3016	5939	11674	2019	7720	4149
VEGFA	Panel	163587	96665	46334	2559	175158	73494	3481	42647	16987	27702	22193	666	1191	47232	8135	6896	69878	55424	27611	12227	58797	43542	23371	85280	22604	57481	95173	27633	58620	13677	9114	33286	12443	8020	7969	24580	21128	31314	20385	5049	16248	43063	20203	48836	71604	69317	33025	19264
VEGFC	Panel	558	421	269	84	1977	49	2560	149	93	158	95	177	749	112	80	384	320	212	490	492	442	274	351	122	100	124	308	177	132	81	97	55	28	35	41	52	36	97	23	17	233	95	378	854	230	295	772	198
VSIR	Panel	1190	624	1621	1041	1502	869	982	666	1233	733	633	537	206	315	168	288	525	564	556	620	618	395	717	702	405	447	1428	415	1258	1021	1617	356	887	2054	2615	1586	978	2131	758	570	726	512	678	821	869	380	846	1814
VSNL1	Panel	692	598	526	1651	444	211	842	257	852	241	268	362	1216	166	311	183	394	546	638	258	1022	398	240	800	228	331	838	132	646	201	2206	301	560	170	382	687	1157	930	350	281	255	811	235	440	371	247	446	1532
VTCN1	Panel	483	581	518	1694	214	428	1166	199	880	189	129	74	174	161	292	316	249	307	368	160	488	249	203	712	240	283	730	85	543	196	2032	153	161	66	123	315	302	279	112	66	142	595	208	463	420	331	284	1748
VWDE	Panel	612	429	609	1205	371	178	228	153	320	303	432	61	293	138	633	799	328	500	792	143	983	508	255	820	276	410	739	105	748	205	2376	219	205	88	212	427	475	469	150	96	180	699	263	473	442	355	273	1250
VWF	Panel	23755	1293	5734	1195	57415	9699	941	4862	1543	5943	4527	998	81	1259	3900	4045	19450	4350	10762	3306	36377	10177	3927	4494	1101	6205	5011	6285	2179	2737	2002	1129	701	1493	1249	6608	2160	4692	1586	996	16334	3222	9992	21641	19862	2719	15177	3505
WARS	Panel	4591	1632	2863	1572	7849	1911	907	2457	1177	7443	7352	1148	317	1581	2067	2248	2152	2848	1784	2686	4906	1873	3179	2612	1337	2105	9520	1673	2107	1136	1541	2400	771	704	941	2719	1324	3241	2122	496	1179	2935	5544	2704	5598	1423	2949	2757
WASHC4	Panel	6524	2267	2604	1256	5984	3482	1248	3310	1372	3882	3635	882	379	1820	3123	3425	3297	4454	2465	1745	4708	3250	3093	3252	1309	1910	4812	2436	2933	2940	3633	1570	1043	1766	1541	3699	2313	3749	1271	952	1761	3975	2657	3021	4137	2506	3004	2897
WDHD1	Panel	293	339	200	0	246	148	302	95	6	161	86	21	97	44	160	117	137	127	76	99	186	210	116	99	53	58	179	56	70	150	105	86	10	12	7	28	10	25	16	9	102	69	60	165	107	12	126	58
WDR60	Panel	4336	1629	1799	1137	3422	2428	743	1106	895	2064	1852	206	231	902	728	1554	1606	1538	1146	361	1720	1085	1277	1575	596	804	2299	1029	1404	1505	1804	564	523	796	700	2239	1159	2089	621	348	936	1559	806	2212	2832	1520	1507	2507
WDR76	Panel	946	890	579	2294	1079	988	515	589	1142	525	335	160	267	297	943	629	957	1084	616	513	1166	546	648	1054	378	518	939	362	1127	717	2159	435	451	352	374	693	357	598	228	136	259	690	418	671	915	529	679	2488
WNK2	Panel	311	284	44	7	0	20	579	0	30	21	40	81	394	2	50	49	8	68	49	0	15	9	11	6	37	1	20	11	26	0	66	0	12	8	1	14	13	10	18	14	22	0	10	51	10	63	24	19
WNT5A	Panel	1007	406	655	1238	592	190	11938	236	818	292	235	3192	12494	143	306	653	365	556	492	515	762	423	383	475	348	730	521	160	576	457	1223	263	210	120	158	226	177	216	71	72	612	560	552	481	416	334	440	1423
WNT7B	Panel	391	350	208	718	95	60	3403	146	449	170	55	259	649	91	46	81	185	176	130	101	245	209	141	605	205	164	345	67	368	81	727	112	201	30	143	273	187	459	107	70	77	287	59	285	117	131	73	1076
XAF1	Panel	3924	1822	2154	1636	6842	2199	1164	3138	1412	4233	5430	732	660	1426	737	1757	2693	3017	3949	1379	5131	2915	2291	2088	1024	1183	3745	2220	1292	2378	2830	2058	856	968	932	2649	1475	1625	1523	834	3117	9852	21446	2282	4901	5040	3588	3507
XAGE1B_1E	Panel	392	195	0	0	7	0	481	11	24	9	28	24	158	0	0	31	2	40	13	0	38	48	0	10	16	0	0	3	0	0	0	7	5	2	0	3	4	7	1	1	0	0	1	14	2	243	6	3
XAGE2	Panel	445	322	51	455	44	73	267	157	359	177	87	89	232	18	22	87	105	178	92	28	117	77	77	271	90	126	319	43	351	86	971	30	294	28	257	321	205	228	78	48	15	177	45	176	62	58	20	629
XAGE3	Panel	57	144	0	0	5	0	397	17	0	12	18	20	65	16	0	20	12	18	10	0	15	14	0	0	2	0	3	2	0	10	100	0	1	3	2	0	8	2	3	3	41	15	7	59	0	52	1	3
XAGE5	Panel	560	672	697	2067	264	338	789	616	2320	600	326	151	110	140	314	272	376	598	478	274	723	311	282	932	285	456	881	189	913	426	2627	279	300	110	249	336	349	229	82	89	158	1075	409	547	507	319	412	2107
XCL1	Panel	854	609	960	2434	373	475	98	325	1329	583	335	141	128	250	463	304	459	601	715	488	1125	552	377	1471	463	547	1184	213	1576	272	2086	389	422	125	373	641	704	707	227	147	355	1122	444	678	550	355	516	3446
XCL1_XCL2	Panel	1822	1139	1559	2772	851	801	546	703	1591	1264	862	210	183	450	678	475	707	1040	1247	1279	2264	1334	1205	1929	766	896	2421	402	2282	510	2734	784	625	241	553	1061	1159	1144	426	234	321	1617	814	900	1335	1633	1140	3559
XCR1	Panel	674	322	186	964	96	93	190	137	285	273	55	75	302	84	127	73	157	204	224	266	282	122	128	315	110	224	475	74	403	110	1383	122	102	24	81	117	117	133	61	22	70	340	253	247	163	89	157	1192
YWHAZ	Housekeeping	31460	10950	20222	9304	23238	22483	1264	12335	10120	10272	11918	3412	760	9585	13028	17435	10908	19179	10183	10010	17902	11444	18928	16656	7105	10497	24354	9572	16502	11087	18101	9527	5048	7593	7134	15417	8258	11484	4931	2715	9480	12185	9662	12733	17113	6877	15145	17854
ZAP70	Panel	840	619	642	1712	346	202	1634	365	712	552	596	536	583	197	73	123	294	513	552	631	472	582	432	610	504	382	1096	282	981	180	1064	397	241	89	244	466	226	613	191	107	118	479	225	442	253	291	286	1944
ZBTB46	Panel	1339	623	484	952	2099	655	239	416	568	613	537	163	52	191	468	726	681	418	540	106	912	382	356	641	243	298	653	345	761	200	2119	204	299	189	254	710	419	694	281	119	461	591	491	927	1103	241	1377	1526
ZEB1	Panel	1632	553	625	941	1447	739	52	346	613	440	493	50	100	183	535	534	880	808	1228	367	1504	775	556	835	255	392	729	401	598	331	1073	329	82	59	68	267	239	232	97	27	1030	553	841	1111	836	316	1213	1537
ZIC5	Panel	497	430	316	1196	230	397	29783	188	717	192	146	12543	61028	116	187	118	261	408	381	162	557	216	181	726	269	350	648	92	834	197	1324	183	98	16	90	177	140	152	46	27	132	480	209	289	266	235	248	1768
ZNF14	Panel	2002	1375	858	1421	2519	1419	4305	822	1002	1114	1188	312	743	512	1139	1521	1381	1608	1113	475	1707	980	817	1372	357	696	1356	573	992	369	1858	494	138	132	167	432	380	322	147	163	637	1783	729	983	1211	918	1002	2080
ZNF205	Panel	1949	848	1101	812	1850	1127	372	799	676	833	711	109	222	498	624	1316	831	606	506	103	1060	598	675	1265	509	610	1453	529	1523	572	1214	316	675	533	752	1782	878	1658	515	415	651	812	417	880	926	505	900	1706
ZNF74	Panel	1232	377	400	1307	506	505	707	289	603	303	238	82	107	224	298	269	399	331	197	148	393	317	259	1027	411	250	795	156	1148	181	1319	147	358	129	348	592	315	836	210	125	241	395	201	338	293	86	217	1694
ZWILCH	Panel	1020	591	605	1781	1068	683	115	587	879	627	642	141	217	345	1017	1132	674	1024	726	342	1103	763	615	1125	407	529	1018	350	945	577	1751	377	269	216	284	669	453	485	219	88	398	660	585	530	838	524	736	1990
ZYX	Panel	8387	4549	8658	2949	11467	6705	1585	5365	2513	5324	5777	2613	737	4176	2045	3474	3489	6241	4665	5120	6238	5183	4996	4106	2107	4790	8279	2884	4239	6382	3634	4670	1630	5035	3783	3304	2999	3551	2284	1052	6379	3916	6068	5464	7083	5065	9364	4986
[truncated: 2 more columns]
